# Supplementary material for: metabCombiner 2.0: Disparate Multi-Dataset Feature Alignment for LC-MS Metabolomics
Source: Metabolites. 2024 Feb 15;14(2):125. doi: 10.3390/metabo14020125 (PMC10891690; doi:10.3390/metabo14020125)
Supplement: Supplementary file 1 [file metabolites-14-00125-s001.zip]

Archive with 3 entries (3 files):
- Supplementary Sheet S1 .xlsx
- Supplementary Sheet S2 .xlsx
- Supporting Information.pdf
