# Supplementary material for: metabCombiner 2.0: Disparate Multi-Dataset Feature Alignment for LC-MS Metabolomics
Source: Metabolites. 2024 Feb 15;14(2):125. doi: 10.3390/metabo14020125 (PMC10891690; doi:10.3390/metabo14020125)
Supplement: Supplementary file 1 [file metabolites-14-00125-s001.zip › Supplementary Sheet S1 .xlsx]

## Sheet: Positive Mode Combined Data
metabCombiner metadata Columns																				Data Set I
rowID	idx	idy	mzx	mzy	rtx	rty	rtProj	Qx	Qy	group	score	rankX	rankY	adductx	adducty	labels	subgroup	alt	resolveScore	2020714_NIST1_50_50-700_01	2020714_NIST1_50_700-800_0_1P	2020714_NIST1_50_800-880_01	2020714_NIST1_50_880-1200_01	2020714_NIST 2_50_50-700_01	2020714_NIST2_50_700-800_0_1P	2020714_NIST2_50_800-880_01	2020714_NIST2_50_880-1200_01	2020714_NIST3_50_50-700_01	2020714_NIST3_50_700-800_0_1P	2020714_NIST3_50_800-880_01	2020714_NIST3_50_880-1200_01	2020714_NIST4_50_50-700_01	2020714_NIST4_50_700-800_0_1P	2020714_NIST4_50_800-880_01	2020714_NIST4_50_880-1200_01	2020714_CHEAR 50_50-700_01	2020714_CHEAR 50_50-700_02	2020714_CHEAR 50_700-800_01	2020714_CHEAR 50_700-800_02	2020714_CHEAR 50_800-880_01	2020714_CHEAR 50_800-880_02	2020714_CHEAR 50_880-1200_01	2020714_CHEAR 50_8880-1200_02	2020714_Blank with IS_880-1200_02	2020714_Brain_50_50-700_01	2020714_Brain_50_700-800_0_1P	2020714_Brain_50_800-880_01	2020714_Brain_50_880-1200_01	2020714_Brain_50_TM Method_01
1.1	Unknown_ 120.0787 @ 0.43		120.079	120.081	0.43	0.3948	0.4183	0.407	0.7628	1	0.7981	1	1				0	0	0	20520	18321	19419	17141	17166	6475	13324	13074	15229	10842	17915	11767	14409	16927	13815	14952	16992	15944	16348	15276	14750	14265	16918	16542			4863	4387	4504
2.1	Unknown_ 132.0763 @ 0.36		132.076	132.077	0.36	0.3781	0.363	0.5776	0.9409	2	0.8842	1	1				0	0	0	38234	41589	41830	46762	17645	19210	22963	22260	21104	22592	28199	24618	26666	30238	28329	29720	24036	26094	31767	31625	33463	29848	31544	28032		191757	210390	195480	186325	145417
3.1	Unknown_ 132.1019 @ 0.44		132.102	132.102	0.44	0.3919	0.4262	0.6991	0.9425	3	0.9165	1	1				0	0	0	69156	63695	67713	62452	50174	32716	43729	45720	56268	31876	47284	42862	48964	42690	43536	43895	51858	50555	50524	48945	50485	40081	50987	43735		15488	12714	12339	13272	23233
5.2	Unknown_ 134.1178 @ 0.89		134.118	134.118	0.89	0.3851	0.7867	0.2999	0.5796	5	0.6381	1	1				0	0	0	45719	10647	8770	9849	18705	6303	3378	7080	29618	13351	13550	6307	34418	7998	12930	8797	7807	24936	11794	12472	11216	20413	12150	7444	4365	12779	7815	5413	6433
6.1	Unknown_ 136.0484 @ 0.40		136.048	136.048	0.4	0.3824	0.3946	0.8267	0.9753	6	0.9481	1	1				0	0	0	135534	120846	124370	142117	109876	118200	129666	114631	70731	93848	107479	92967	114316	111285	127048	107788	130096	68085	129031	88956	131749	101056	129649	98303		20380	21828	19255	21790	21840
7.1	Unknown_ 136.0728 @ 0.44		136.073	136.076	0.44	0.4085	0.4262	0.7728	0.8058	7	0.8258	1	1				0	0	0	75504	77760	69438	71309	66110	34601	68314	63675	60057	57264	72536	59305	176637	180292	184076	175997	90252	77963	81057	73080	86385	75663	87964	75191	166221	32682	26082	26043	27274	33982
8.1	Unknown_ 137.0455 @ 0.37		137.046	137.046	0.37	0.3787	0.3709	0.2083	0.8447	8	0.8584	1	1				0	0	0	8315	8504	7799	10211	8890	9286	11023	10387	6162	8127	10643	6616	11934	12360	12819	11187	7850	6818	10122	8772	8861	9671	9749	8250		63040	71451	64433	64862	52144
9.17	Unknown_ 140.1040 @ 0.86		140.104	140.107	0.86	0.7126	0.7621	0.5833	0.4609	9	0.7777	1	1			RESOLVED	1	0	1.4346	78167	33140	34271	34790	42575	19570	25115	21602	81958	26187	30014	12843	38968	43243	24343	17361	62424	66815	20005	29675	22275	20143	20340	28370	10435	8096	14128	13002	15569
9.34	Unknown_ 140.1036 @ 1.00		140.104	140.107	1	1.0578	0.8784	0.5751	0.3454	9	0.6569	2	1			RESOLVED	1	0	1.4346	79041	31539	37828	22028	43174	17138	24889	24461	80837	66665	19182	20405	61440	43024	27917	21860	31297	103872	14670	29493	22304	27107	17043	28182	13092		9661	12188	18242
9.6	Unknown_ 140.1038 @ 0.58		140.104	140.107	0.58	0.4719	0.5369	0.628	0.7385	9	0.7589	1	1			RESOLVED	2	0	0.7589	82843	33113	38583	34602	59697	18128	35678	35487	81413	29938	32733	24372	69172	39871	35656	46160	26499	47443	29440	31960	29736	35066	32233	38930	32458	15947	10347	20090	21863	15626
11.11	Unknown_ 149.0231 @ 1.90		149.023	149.023	1.9	1.8682	1.7467	0.8204	0.9981	11	0.8497	1	1				0	0	0		8537	6814	6273	13353	9438	5971	9129	200240	194396	222624	198283	30200	7285	10555	4696	153209	136132	113334	120555	126213	107975	126177	130951	2775	12097	6219	3887	10959
11.3	Unknown_ 149.0215 @ 1.18		149.022	149.023	1.18	0.9128	1.0336	0.5147	0.9686	11	0.7309	1	1			RESOLVED	5	0	0.7309	34041	10677	25997	28538	30078	18635	13354	14497	36540	18405	24021	15366	22219	19983	31801	29069	38386	22544	23160	16911	20906	13727	15240	23344	15028	28644	17222	9974	6197
11.33	Unknown_ 149.0245 @ 4.12		149.024	149.023	4.12	3.6064	3.5254	0.9843	0.9984	11	0.8541	1	1			RESOLVED	3	0	0.8541	158438	116942	150528	59057	141571	53477	105987	106819	3181222	3314248	3495874	3175234	185241	182630	150489	141201	4477541	4137284	4397198	4356147	4553988	4401170	4238567	4080165	89833	32241	67444	49566	31245	73027
11.49	Unknown_ 149.0245 @ 0.51		149.024	149.023	0.51	0.639	0.4815	0.9502	0.9708	11	0.798	1	1			RESOLVED	4	0	0.798	13314	7864	7978	7047	12527	4388	12268	2695	1451449	1209525	1447468	1267847	6977	5842	10889	6455	1244593	1029240	1159199	1172318	1277277	1191000	1208557	1175916	7514	20941	7264	8453	4521
12.1	Unknown_ 154.1201 @ 0.63		154.12	154.123	0.63	0.4303	0.5767	0.4964	0.7019	12	0.7189	1	1			RESOLVED	6	0	0.7189	38209	22510	24992	20597	32005	9778	20444	25369	16564	14621	19210	13076	44201	25593	25219	27600	23750	31371	18639	18662	12039	15654	20438	21046	16563	12504	25514	16607	10630	10284
13.3	Unknown_ 158.0104 @ 0.89		158.01	158.003	0.89	0.8376	0.7867	0.3513	0.4454	13	0.5962	1	1			RESOLVED	7	0	0.5962	50611	14805	8432	20180	15867	16213	8515	10375	71497	12727	15458	13313	17503	13173	9216	13892	31798	31212	9883	8171	10096	10560	11275	10049	8878	22545	17960	14212	6507	59698
14.1	Unknown_ 159.0263 @ 0.38		159.026	159.028	0.38	0.3733	0.3788	0.0804	0.7333	14	0.8027	1	1				0	0	0		10650	9557	2432	6742	2015	7725	9041		4790	4709	5996			1231	3179			7032	3116	9457	6626	9146	5370	3818	15374	16502	12646	14605	49751
15.1	Unknown_ 161.1317 @ 10.70		161.132	161.132	10.7	10.9382	10.9322	0.7795	0.9287	15	0.9254	1	1				0	0	0	110153	88045	65715	91725	27654	53477	64964	66244	59935	72495	27640	52895	95491	44500	85266	93975	101578	84377	77926	78099	86343	79182	90068	92134		5109
16.1	Unknown_ 162.1132 @ 0.37		162.113	162.113	0.37	0.3856	0.3709	0.387	0.9866	16	0.8387	1	1				0	0	0	37487	40214	34389	44729	19905	18048	22535	20738	9867	12648	16722	13646	14926	18873	12776	14651	9099	12580	14980	12719	12569	11896	13270	10808					1577
17.3	Unknown_ 163.0736 @ 1.00		163.074	163.075	1	1.0365	0.8784	0.283	0.8648	17	0.6876	1	1			RESOLVED	8	0	0.6876	20399	16797	10945	5957		6259	5619	8575	18773	10117	7331	3588	10760	6829	9856	12386	19821	27306	13098	13173	14137	7631	15845	15412	32325
18.1	Unknown_ 165.1306 @ 0.37		165.131	165.131	0.37	0.3841	0.3709	0.0235	0.9305	18	0.8237	1	1				0	0	0	7580	5435	4900	5575	2789	2965	4211	3967	5010	4133	4165	3421	3409	4840	4630	4986		5539	2771	6405	2228	8872	2492	6962	5532	38284	36169	34804	32982	32843
19.1	Unknown_ 166.0850 @ 0.44		166.085	166.086	0.44	0.3969	0.4262	0.7271	0.9392	19	0.8622	1	1				0	0	0	80935	68534	61389	74294	57405	34169	53282	52443	45963	42554	52705	42156	57880	56658	56346	53232	62690	52896	43414	58949	69553	64140	69807	63012		14615	8566	11014	10820	17126
20.11	Unknown_ 167.0336 @ 4.14		167.034	167.034	4.14	3.6154	3.539	0.9474	0.9693	20	0.926	1	1			RESOLVED	9	0	0.926	41400	28973	44533	26388	47945	26037	22040	30246	945916	992920	1047452	933012	49900	54388	45567	43793	1399982	1160398	1362315	1297914	1377631	1287167	1319402	1207576	16884	27884	15227	20896	11022	83058
20.28	Unknown_ 167.0342 @ 1.91		167.034	167.034	1.91	1.8708	1.7574	0.6794	0.0558	20	0.7785	1	1				0	0	0									65990	59067	70836	59624					46473	44263	34289	40122	42400	33226	41394	43829
20.36	{Unknown_ 167.0321 @ 0.36; Unknown_ 167.0355 @ 0.36}		167.036	167.043	0.36	0.3754	0.363	0.983	0.3201	20	0.5619	1	1				0	0	0		3099	2504	2042					1943934	1597997	1921103	1601772					1669975	1267263	1501672	1561239	1628590	1539605	1559379	1566239
20.9	Unknown_ 167.0328 @ 0.48		167.033	167.034	0.48	0.9128	0.4578	0.9828	0.0394	20	0.5032	1	1				0	0	0		3077	2119	2013					1965600	1624079	1957253	1650854					1690352	1262646	1515640	1583247	1629919	1541234	1547934	1527759
22.1	Unknown_ 175.0137 @ 3.78		175.014	175.016	3.78	3.3629	3.305	0.3698	0.8126	22	0.7683	1	1				0	0	0									25450	20930	27472	15934					13334	13640	13775	15132	13755	12633	14111	12409
23.1	Unknown_ 175.1485 @ 10.72		175.149	175.148	10.72	10.9436	10.9615	0.8217	0.9045	23	0.9385	1	1				0	0	0	141612	90352	104523	132822	41993	75607	81878	85598	118068	47739	33856	68621	117713	109635	121429	135174	112162	110713	67045	108206	131010	121256	135636	93921	5088	6829	4457	7540	5136
23.18	Unknown_ 175.1477 @ 10.99		175.148	175.148	10.99	11.4444	11.3338	0.8232	0.292	23	0.7904	1	1				0	0	0	142027	91075	106244	141085	41333	78172	81993	88596	115316	47889	32681	69088	118086	111037	130341	141761	113763	110023	66019	119796	130260	121965	133419	96081	5266	6959	4408	7800	5848
24.1	Unknown_ 176.0655 @ 0.43		176.065	176.066	0.43	0.3878	0.4183	0.7815	0.6829	24	0.9133	1	1				0	0	0	136191	125803	127438	135063	77122	53265	78019	70748	62060	70026	79784	64938	76263	80103	84320	76507	81290	77037	76967	80642	80059	84876	85114	87467		9994	9805	9973	9770	12277
25.1	Unknown_ 180.0874 @ 0.36		180.087	180.087	0.36	0.3772	0.363	0.5678	0.2878	25	0.8838	1	1				0	0	0	48344	39776	40463	48540	26569	16001	23652	26134	22619	22456	28743	25999	22007	26295	19999	24085	28071	26206	28883	32900	31951	37033	30735	31734
26.19	Unknown_ 183.1844 @ 9.59		183.184	183.186	9.59	9.4635	9.2646	0.428	0.4926	26	0.7605	1	1				0	0	0	19842	16944	13210	14232	51490	20185	18780	11756	16602	14717	46789	12790	7236	27266	17945	12419	25425	43437	16198	9399	9180	22299	14145	23174	28389	17982	13407	17495	32946
26.7	Unknown_ 183.1801 @ 11.77		183.18	183.174	11.77	11.8901	12.1038	0.6359	0.2895	26	0.5411	1	1				0	0	0	39232	35122	29690	18310	24011	37169	38332	71966	63006	37135	23947	19182	59214	47770	31369	67328	76776	61068	36092	31366	29326	42083	29237	29656	43696	57437	36775	53671	15969	67781
27.8	Unknown_ 184.0721 @ 7.72		184.072	184.073	7.72	6.8119	6.8261	0.6656	0.6333	27	0.9012	1	1				0	0	0	61089	40509	52684	37144	43217	19041	41479	27853	27044	32621	56876	18729	41326	47467	43390	38422	56984	33316	37559	55151	53509	43934	51919	37592		62142	27864	52520	37875	86530
28.1	Unknown_ 184.0940 @ 0.41		184.094	184.095	0.41	0.3845	0.4025	0.5645	0.7033	28	0.9223	1	1				0	0	0	53062	52778	55176	63248	32294	26880	38898	29727	16346	25237	28771	22810	25319	30450	34710	27048	23292	13243	26052	19638	24373	24636	29168	22101			2123
30.1	Unknown_ 188.0695 @ 0.45		188.07	188.071	0.45	0.3886	0.4341	0.7535	0.9131	30	0.8736	1	1				0	0	0	92161	74706	75117	78288	64650	25364	58139	62149	58485	54007	66079	46801	73945	71915	65700	65946	78750	74099	58258	62311	67039	69035	74180	72527		5321	3736	3835	4314
31.2	Unknown_ 189.1640 @ 10.73		189.164	189.164	10.73	10.9414	10.976	0.7346	0.7981	31	0.9328	1	1				0	0	0	75157	58929	42974	72032	21519	39018	42755	57538	60006	50879	32482	39409	68429	57670	68101	70185	79759	65465	55568	55799	75815	66539	61441	60230
32.1	Unknown_ 191.1784 @ 0.82		191.178	191.179	0.82	0.726	0.7294	0.5399	0.6606	32	0.9163	1	1				0	0	0	29932	33488	53019	41885	17712	10976	18072	23217	18193	20196	22831	13561	23998	31962	31791	36130	24530	25913	16986	26961	25008	22566	24743	27824	19697	14751	14959	15900	15945	27419
33.1	Unknown_ 192.1592 @ 0.46		192.159	192.159	0.46	0.3901	0.442	0.2003	0.9405	33	0.8111	1	1				0	0	0	7600	5715	6322	5459	7299		5183	5910	8906	6246	7651	5549	9355	9727	9662	8870	32408	28580	25901	25800	27955	27146	31066	28552	91152	21192	17660	15628	15953	19631
34.1	Unknown_ 193.1440 @ 0.46		193.144	193.143	0.46	0.4385	0.442	0.3687	0.9835	34	0.8502	1	1				0	0	0	14501	14021	13345	12061	13090	6893	15209	10907	13900	9241	10852	9778	17043	17368	16910	15340	13931	12579	13318	14429	16007	13246	15009	13918	34723	12556	10117	11815	10840	11161
35.1	Unknown_ 195.0890 @ 0.45		195.089	195.088	0.45	0.4287	0.4341	0.557	0.9189	35	0.856	1	1			RESOLVED	10	0	0.856	14498	11931	15033	16227	32000	25136	42035	41570	4664	5295	3907	4942	30227	31453	30794	28453	28908	24152	23568	25913	26548	26286	27475	26559
36.1	Unknown_ 197.0798 @ 10.03		197.08	197.081	10.03	9.5016	9.9023	0.2578	0.3729	36	0.6254	1	1				0	0	0	17534	10083	11770	13354	8791	4131	8799	12025	7768	8686	9391	8827	12645	12181	12254	10524	15002	10686	7842	7471	16934	9721	10682	8517		18273	14539	15867	17448	23970
37.1	Unknown_ 198.0972 @ 0.36		198.097	198.097	0.36	0.3681	0.363	0.7705	0.669	37	0.9577	1	1				0	0	0	98436	123375	106987	138529	54542	47004	71963	64860	55212	61892	76776	65324	58672	78315	71551	69169	67414	70381	79153	91359	78416	90229	83298	86618		5740	6713	5907	5172
38.1	Unknown_ 203.0528 @ 0.37		203.053	203.053	0.37	0.3709	0.3709	0.9465	0.9765	38	0.9821	1	1				0	0	0	749464	784351	818026	952612	339478	355808	419747	365352	324701	399183	515598	389972	370079	491506	480407	417169	429687	400298	532452	554281	528755	620744	590613	631784	4789	21281	26312	24358	24218	23546
39.2	Unknown_ 203.1786 @ 11.02		203.179	203.18	11.02	10.9486	11.3721	0.7787	0.8478	39	0.6176	1	1				0	0	0	122068	88684	60364	81196	33203	51242	65641	76947	66420	75820	39648	80366	103658	79120	70085	105525	106895	92322	51972	77165	105108	100580	73367	97009				2472
40.1	Unknown_ 204.1248 @ 0.38		204.125	204.123	0.38	0.3936	0.3788	0.397	0.9562	40	0.7962	1	1				0	0	0	42653	46982	42714	50552	18380	12948	19659	16962	12522	11065	15552	12091	16902	19774	16788	15788	9444	12139	14762	11257	12991	12210	11844	12190
41.15	Unknown_ 205.0858 @ 0.88		205.086	205.086	0.88	0.5307	0.7785	0.7235	0.6365	41	0.7675	1	1			RESOLVED	11	0	0.7675	68309	59786	47339	87476	97365	40973	26027	55766	56151	47947	41307	42557	61964	58529	64034	61770	99392	53963	54514	44251	63059	74961	41175	41304	33986	79300	20209	17069	16067	130246
41.2	Unknown_ 205.0977 @ 0.45		205.098	205.097	0.45	0.3901	0.4341	0.7039	0.9093	41	0.8933	1	1				0	0	0	78897	48648	54870	62162	57197	22518	39819	45303	48706	44063	56626	44095	55946	44116	47966	45546	68174	65206	53140	49535	46290	51219	58748	59175	2452	11367		1712	4443
41.48	Unknown_ 205.0852 @ 6.10		205.085	205.086	6.1	5.3055	5.0453	0.4922	0.4846	41	0.7478	1	1				0	0	0	19566	29964	18528	12957	31802	13398	9643	8375	24251	35947	34219	10371	19298	8243	12651	17898	30918	25831	58782	32344	32529	29642	21492	17946	21902	12521	14577	39633	39312
41.5	Unknown_ 205.0851 @ 1.10		205.085	205.086	1.1	1.1942	0.9637	0.7318	0.882	41	0.7387	1	1			RESOLVED	12	0	0.7387	68623	59604	46118	83747	97590	40555	25682	57441	52644	74739	41657	42858	61606	66450	62422	63267	95327	54676	51187	44528	60908	70429	38290	48652	35036	46552	20571	15459	20233	129627
42.1	Unknown_ 209.2003 @ 0.48		209.2	209.201	0.48	0.4618	0.4578	0.1158	0.7833	42	0.8259	1	1				0	0	0	11076	7369	10608	6522		6567	8159	4928	11859	6162	5450	6362	19710	6718	8206	8394	19942		4731	5723	10032	10170	6419	5289	11192	12941	8582	10969	7718	10608
43.1	Unknown_ 211.1084 @ 1.17		211.108	211.109	1.17	1.0269	1.0248	0.3653	0.7127	43	0.8821	1	1				0	0	0	19591	14611	15421	15487	14159	9888	8965	13981	13056	10097	13530	10689	25464	24937	23715	26048	14042	12815	12462	12593	12262	12635	8795	14674	13501	10320	4985	3311	8146	14521
44.1	Unknown_ 213.1124 @ 0.35		213.112	213.112	0.35	0.4367	0.355	0.2971	0.8397	44	0.8105	1	1				0	0	0	17317	5944	9758	9949	12132	10376	12693	7858	14188	6564	8632	12675	13798	13546	11384	12173	13613	13703	16799	11400	10894	10766	9910	6698	26663	8010	5228	6830	3298
45.1	Unknown_ 214.1408 @ 0.45		214.141	214.143	0.45	0.397	0.4341	0.6231	0.7132	45	0.8112	1	1				0	0	0	34955	28039	23672	27322	18603	12037	24774	23414	28206	25281	35664	24513	35320	34354	33040	35483	101617	107312	86646	106056	101758	106206	107502	113759	91655	16943	18054	16505	17295	17629
46.1	Unknown_ 215.1247 @ 0.45		215.125	215.125	0.45	0.4372	0.4341	0.8499	0.9737	46	0.9271	1	1				0	0	0	167265	138043	140395	143288	151822	63939	148900	145175	125188	113075	149305	92516	182723	184819	176618	184606	140020	130303	113942	129357	128327	135751	144726	136955	168610	41743	38470	38579	38317	49994
48.4	Unknown_ 217.1065 @ 0.91		217.107	217.107	0.91	0.6279	0.8032	0.3227	0.8905	48	0.729	1	1			RESOLVED	13	0	0.729	45301	11686	6901	7141	12618	9292	6462	13055	22003	10888	19545	8539	19884	11891	18777	9230	16833	19612	13322	17770	14158	3143	10624	7705	8891	24139	11391	5675	6327
50.4	{Unknown_ 219.1690 @ 5.74; Unknown_ 219.1735 @ 5.75}		219.173	219.171	5.75	4.2847	4.7474	0.7625	0.4192	50	0.5273	2	1				0	0	0	56867	54134	46143	49827	41243	27439	28739	50077	51388	44508	43390	41644	91301	87934	84438	84605	122906	98822	123027	120800	126641	105942	124413	112339	144617
51.1	Unknown_ 219.2107 @ 10.72		219.211	219.212	10.72	10.4953	10.9615	0.8395	0.8976	51	0.5873	1	1			RESOLVED	15	0	0.5873	186462	125631	116551	169213	50271	85209	102010	113859	110450	113556	93376	120197	149222	131344	158504	180425	163551	154812	123689	109908	163878	151565	136941	133458
51.5	Unknown_ 219.2093 @ 11.00		219.209	219.215	11	11.2044	11.3467	0.8332	0.6138	51	0.5939	1	1			RESOLVED	14	0	0.5939	179952	110724	93972	158032	47647	86949	105163	113782	123141	109235	64314	117549	149176	73006	157020	169247	159428	152367	98991	107232	162315	140460	131519	139420
52.1	{Unknown_ 221.1109 @ 0.95; Unknown_ 221.1161 @ 0.96}		221.116	221.117	0.96	0.9704	0.8448	0.3175	0.7719	52	0.7633	1	1				0	0	0	19402	14948	13119	10450	11931	8121	9632	12322	15310	12569	20439	11377	17247	26154	19667	10248	11853	25546		11087	7918		2713	6059					1686
53.52	Unknown_ 223.0638 @ 12.98		223.064	223.064	12.98	12.7358	12.7894	0.0193	0.14	53	0.9277	1	1			RESOLVED	16	0	0.9277	7768	4343	6824	3017		3117	3220	5217	2767	3555		2560	5031	4531	7349	4204	8381	5988	2940	3248	10092	4100	5942	8022	5903	6780	8757	8440	5815	6607
54.1	Unknown_ 225.0347 @ 0.39		225.035	225.033	0.39	0.3806	0.3867	0.8177	0.6423	54	0.8879	1	1				0	0	0	161536	159438	181277	218500	83283	96460	103349	90637	66783	78828	120390	85597	69065	102358	99595	92357	108213	88826	131078	130681	117822	141026	131856	153625		7438	9569	10112	10571	10523
55.2	Unknown_ 225.2094 @ 0.35		225.209	225.209	0.35	0.3651	0.355	0.0501	0.5391	55	0.8822	1	1				0	0	0	5811	5329	6193	6451	4313	1386	4952	4960	5756	4647	4799	4632	6760	5755	7442	5744	5599	5891	5303	4735	5943	5595	5671	5601
56.1	Unknown_ 226.1805 @ 3.11		226.18	226.18	3.11	2.9447	2.8795	0.4153	0.8777	56	0.8316	1	1			RESOLVED	17	0	0.8316	6359	6983	6731	5832									21148	21648	21050	18372	18292	13792	16480	16578	18027	11910	15805	14927	7305
57.1	Unknown_ 227.1750 @ 0.45		227.175	227.175	0.45	0.4325	0.4341	0.0423	0.7246	57	0.8607	1	1				0	0	0		4037					2826		4506	5272	3030		16083	16270	14541	14699	5372	10827	4368	5354	5598	5788	5050	4227	49815		4046	2527	2102
58.1	Unknown_ 228.1949 @ 3.37		228.195	228.196	3.37	3.1092	3.0512	0.5718	0.9839	58	0.8307	1	1			RESOLVED	19	0	0.8307	18897	20425	19056	15296	5785	4230	5327	5797	7572	7416	8195	6387	58947	61273	59251	55999	52742	39509	47454	47823	50928	35034	48821	44963	19393
58.14	Unknown_ 228.1955 @ 3.10		228.196	228.196	3.1	2.9448	2.8726	0.5757	0.9678	58	0.853	1	1			RESOLVED	18	0	0.853	18937	20846	19390	15743	5882	4318	5320	5529	7598	7497	8334	6290	59414	61579	59983	56377	53689	40014	47849	48259	51403	35355	49503	45170	19615
59.1	Unknown_ 229.1546 @ 0.37		229.155	229.155	0.37	0.3859	0.3709	0.0036	0.791	59	0.8371	1	1				0	0	0	7767	5953	6076	6006	6350	5139	4437	5907	2897	3138	2944	2876	2808	2851	2592	2597		5944	3144	2318	2509	3275	2401	2916		5487	3786	3223	2225
61.1	Unknown_ 230.2471 @ 1.15		230.247	230.248	1.15	0.7225	1.0072	0.3786	0.8535	61	0.6654	1	1				0	0	0	37223	36582	22090	38614				5618			7414			10045	5535	7874	20347	17891	10864	9579	14318	15879	7674	18775	9243	19158	11966	6315	3027	22515
62.2	Unknown_ 231.0994 @ 0.45		231.099	231.097	0.45	0.3927	0.4341	0.2378	0.7511	62	0.7649	1	1				0	0	0	9201	7358	5294	7733	9517	6160	7474	7269	12348	10003	12181	10908	9301	8642	8667	8076	15115	15510	11580	14035	14840	14801	15766	14021		31230	30696	25615	25584	32000
63.5	Unknown_ 233.2258 @ 10.72		233.226	233.226	10.72	10.9519	10.9615	0.7687	0.6689	63	0.9483	1	1				0	0	0	105184	71757	76748	111533	25763	50868	54591	70838	73185	60735	37500	50631	71036	73793	46652	96261	103238	78414	69606	87247	94019	91056	81111	88106
64.103	Unknown_ 235.1666 @ 3.72		235.167	235.169	3.72	3.6302	3.2678	0.4255	0.8877	64	0.5596	1	1				0	0	0	28675	17278	9344	13370	21078	7317	10076	17203	27236	22842	9715	11378	9886	3862	14824	10637	21874	23089	25078	20270	14973	17871	16083	26504	10417	7083	8913	17410	16114
64.118	Unknown_ 235.1693 @ 0.63		235.169	235.169	0.63	0.5453	0.5767	0.3586	0.9021	64	0.8603	1	1			RESOLVED	21	0	0.8603	31951	12553	12146	16839	9768	5908	14412	7988	24993	12142	12214	19341	28070	10895	12560	14633	104336	69474	24018	10239	11323	16377	18881	9748	20487	14708	19215	8618	12885
64.2	Unknown_ 235.1691 @ 10.95		235.169	235.169	10.95	11.2685	11.2817	0.5929	0.9586	64	0.9179	1	1				0	0	0	18480	35724	40365	31469	49921	17564	13478	48844	17993	21871	10894	31319	30783	28121	34756	60835	23534	23007	30076	20581	35897	18755	52487	30442	16682	14706	12884	8175	74685	8553
64.64	Unknown_ 235.1696 @ 7.13		235.17	235.169	7.13	6.1493	6.106	0.5113	0.9412	64	0.8546	1	1			RESOLVED	22	0	0.8546	32013	52159	19860	24057	21674	17353	10890	19122	37393	50248	32416	7636	12673	23766	14767	22434	38420	38049	28356	4877	16003	22974	19604	10274	14209	25235	17277	34052	21264
64.74	Unknown_ 235.1697 @ 6.63		235.17	235.169	6.63	5.408	5.5557	0.4863	0.9304	64	0.7672	1	1			RESOLVED	23	0	0.7672	16802	19989	19528	31449	15921	17467	26738	20072	39675	66521	20636	22134	19814	15965	11004	25244	20499	21302	25798	43991	14205	20025	14976	17451	14155	19127	10352	23644	21571	14036
64.84	Unknown_ 235.1689 @ 2.43		235.169	235.169	2.43	2.2916	2.3059	0.4424	0.8884	64	0.8969	1	1			RESOLVED	20	0	0.8969	50471	16056	11021	21652	35128	7951	11333	10003	57337	24550	19695	11991	17311	6923	15460	26671	39105	21819	17698	28135	16871	8042	33950	15333	12772	27966	10880	18262	23449	7305
65.2	Unknown_ 235.1791 @ 0.71		235.179	235.18	0.71	0.4331	0.6406	0.2563	0.479	65	0.7309	1	1				0	0	0	17372	7160	7437	6470	22315	9595	10275	4010	10877	7499	6810	8591		3740	3662	2649	35533	22632	16518	16431	15097	16563	16018	16549	2859	3791	3432	5202	3968
68.1	Unknown_ 239.1286 @ 0.54		239.129	239.127	0.54	0.4583	0.5052	0.475	0.9258	68	0.8132	1	1				0	0	0	29795	18993	20134	20403	17948	8161	12444	19151	18127	15798	17476	14547	28602	22697	24972	23523	26539	14759	22640	19467	17208	15762	20889	21256	25238	6960	10112	7387	8979	12771
69.4	{Unknown_ 243.2105 @ 11.02; Unknown_ 243.2133 @ 10.98}		243.21	243.207	11.02	11.5107	11.3721	0.8949	0.1385	69	0.5928	2	1				0	0	0	303735	250314	196777	307637	81021	149288	175894	182866	201840	225157	107500	186519	286939	251887	275492	285469	287966	233056	187145	254040	282624	231266	236298	221641	11864	9615	6977	14499	13526	23101
69.8	Unknown_ 243.2107 @ 10.74		243.211	243.21	10.74	10.9453	10.9905	0.8948	0.9207	69	0.9193	1	1			RESOLVED	24	0	0.9193	304143	237776	178723	305443	78715	141590	176194	178816	201145	201099	105830	186440	286776	250896	275206	284973	288671	233111	190838	239330	282749	231074	236772	221606	11888	9584	6929	14523	13413	22986
70.6	Unknown_ 244.1918 @ 3.37		244.192	244.191	3.37	3.1079	3.0512	0.5168	0.9148	70	0.8143	1	1			RESOLVED	25	0	0.8143	10970	13844	11811	8745	4067					4751	5167		24626	27614	27748	27871	27079	22559	25425	21818	26148	18800	23854	23771	10201
71.1	Unknown_ 247.1423 @ 0.38		247.142	247.144	0.38	0.3779	0.3788	0.2822	0.8676	71	0.8123	1	1				0	0	0	12695	18530	18762	22220	11345	14941	19680	15580	6801	6011	8086	5769	17543	18825	18125	16467	6983	8562	10240	10163	9741	8571	10513	10256
72.1	Unknown_ 247.2282 @ 1.32		247.228	247.227	1.32	1.2141	1.1599	0.231	0.8455	72	0.7677	1	1				0	0	0	11343	11282	7358	10384	10816	4907		7142	9640	3737	9173	6382	15083	11771	9918	10839	10867	9242	5868	13355	9644	5437	8826	10312	8944
73.1	Unknown_ 247.2413 @ 11.01		247.241	247.246	11.01	11.2209	11.3595	0.7572	0.8678	73	0.6468	1	1			RESOLVED	26	0	1.2473	94584	59274	61109	71291	23591	36938	41881	55786	61130	75404	30388	45878	79170	67241	80938	88580	81907	76938	49766	68651	88321	78620	72136	58068
73.6	Unknown_ 247.2428 @ 10.72		247.243	247.244	10.72	10.4703	10.9615	0.7591	0.7676	73	0.6005	2	1			RESOLVED	26	0	1.2473	96174	60749	32308	91800	24498	42580	36192	69602	61902	68884	34496	39405	78646	57111	79177	85568	71987	71780	59658	69115	88610	75871	72805	58241
74.2	Unknown_ 249.1119 @ 1.88		249.112	249.112	1.88	1.8708	1.7252	0.8973	0.0084	74	0.7161	1	1				0	0	0									303247	344624	435966	316118					251689	216650	173371	209601	227741	176981	239184	236687
76.1	Unknown_ 251.0468 @ 1.92		251.047	251.047	1.92	1.8807	1.7682	0.9735	0.4491	76	0.8043	1	1				0	0	0									1950948	1708882	2338472	1554419					1159455	964419	634969	889791	1032908	833271	963226	1024007
77.1	{Unknown_ 251.1000 @ 0.52; Unknown_ 251.1057 @ 0.54}		251.1	251.1	0.52	0.3549	0.4894	0.2302	0.1003	77	0.8524	1	1				0	0	0					25744	10185	15851	18093	3514				9988	11042	11061	9226	5925	2121		4363	4323			3815
78.1	Unknown_ 251.1847 @ 0.47		251.185	251.185	0.47	0.4544	0.4499	0.6119	0.921	78	0.9304	1	1				0	0	0	42232	34685	37237	37194	32338	5215	19673	25810	35147	19462	26050	20104	29561	35153	37720	39922	32616	29296	33866	39997	31737	33211	33089	38258	71606	25483	13242	13345	18268	53703
80.2	Unknown_ 256.2991 @ 1.91		256.299	256.3	1.91	1.6193	1.7574	0.58	0.056	80	0.7619	1	1			RESOLVED	27	0	0.7619	26649	19096	16878	30596	53821	29476	22816	24601	49201	32948	50244	35334	166551	41825	25928	24127	32806	101603	12678	16927	24983	20393	27503	46745	18510	47612	23139	47952	71596
81.11	Unknown_ 257.2233 @ 10.68		257.223	257.225	10.68	10.9446	10.9028	0.8457	0.8505	81	0.8881	1	1			RESOLVED	28	0	0.8881	183685	102598	94336	161028	48464	62582	96379	125711	133140	148917	64296	113975	174590	136856	160960	163819	163635	137689	104898	73705	156836	152562	139278	133298	10445		6179	16426	18552
82.1	Unknown_ 258.1099 @ 0.35		258.11	258.11	0.35	0.378	0.355	0.3792	0.6844	82	0.9041	1	1				0	0	0	14825	18062	15611	21712	9302	6537	13857	13044	18062	18525	23099	21386	8609	13793	11686	10988	6514	19791	8127	25893	7233	28243	9139	26228			3803	3724	4570
83.1	Unknown_ 259.1900 @ 4.26		259.19	259.19	4.26	3.6386	3.6216	0.1379	0.6201	83	0.8829	1	1			RESOLVED	29	0	0.8829	11511	7473	9417	4339	11029			8463		6768		5176	8815	6576	5821	5448	12736		12948	2904	7771		7112				3651			10688
84.2	{Unknown_ 259.2371 @ 10.71; Unknown_ 259.2425 @ 10.74}		259.243	259.242	10.74	10.938	10.9905	0.7809	0.7669	84	0.943	1	1				0	0	0	125423	88569	64193	117348	30745	41652	57336	67601	71151	97921	61536	58875	97054	53005	65306	114566	108579	82251	73735	91227	117937	106513	76220	92314
85.1	Unknown_ 261.1088 @ 0.54		261.109	261.11	0.54	0.538	0.5052	0.63	0.9297	85	0.8702	1	1			RESOLVED	30	0	0.8702	50044	39617	37992	42734	33270	13583	21854	29731	31045	16313	27610	24314	49261	52234	45751	46759	39069	44290	30585	39957	32129	29659	32423	42740	31081	11593	12023	9559	11621	14386
87.1	Unknown_ 261.1479 @ 4.01		261.148	261.148	4.01	3.4697	3.452	0.9879	0.7697	87	0.919	1	1			RESOLVED	31	0	1.7506	242012	197950	159614	71725	136235	62168	108022	107877	3871036	4168783	4459269	3876216	288370	246510	184232	185929	6245637	5038070	5884353	5566694	5694047	5691336	5152013	4999445	110173	71014	31399	46668	50859	174025
87.1	Unknown_ 261.1496 @ 4.12		261.15	261.148	4.12	3.6207	3.5254	0.9875	0.9076	87	0.8316	2	1			RESOLVED	31	0	1.7506	227278	204158	159221	73776	129685	65143	97332	104565	4068013	4249106	4516506	3811075	230751	246451	178742	188515	6243322	5044939	5900167	5505663	5793336	5618753	5193808	5219538	88120	87158	43048	84479	52339	110711
87.31	Unknown_ 261.1473 @ 5.11		261.147	261.148	5.11	3.8492	4.2479	0.5491	0.6535	87	0.6354	1	1				0	0	0	51887	14557	26599	19048	60580	24225	29415	14634	23083	29720	22419	7686	10534	18794	29208	13015	66854	17695	75476	59790	46250	76627	31121	18906	9584	22030	17620	19752	33143
90.2	Unknown_ 263.2337 @ 10.68		263.234	263.237	10.68	11.2138	10.9028	0.734	0.2319	90	0.559	1	1				0	0	0	78255	45755	47191	63119	35154	57043	51574	60019	26503	46589	25904	34957	72747	66994	123011	72494	58325	78421	63297	30374	86693	71952	71145	58416			4724		6362
90.2	Unknown_ 263.2369 @ 10.20		263.237	263.237	10.2	9.9481	10.1649	0.7584	0.2	90	0.7236	1	1				0	0	0	92132	62125	86301	69359	42020	68524	58518	63683	33575	51489	34468	61721	79226	71495	76204	83043	68588	58491	71433	30426	99115	79590	83563	66235			3110		9795
90.39	Unknown_ 263.2383 @ 9.74		263.238	263.237	9.74	9.4501	9.4742	0.2852	0.1403	90	0.8625	1	1				0	0	0	9479	1949	9938		12395	23340	15099	14096	19266	7596		10477	10100	10991	8822	13359	15120	11168	8564	11638	4614		13272	7608					3122
90.48	Unknown_ 263.2356 @ 1.21		263.236	263.237	1.21	0.9642	1.0602	0.2015	0.0113	90	0.8129	1	1				0	0	0									10960	4605	10785	8781					10786	10230	4780	8034	9068	7157	10847	8377
91.1	Unknown_ 265.2161 @ 1.01		265.216	265.216	1.01	0.9895	0.8868	0.2157	0.7612	91	0.8133	1	1				0	0	0	10529	7864	6356	5743	11095	7529	9049	11527	9207	7432	10993	2894	12799	14094	14178	13367	11791	10665	7514	8972	9320	7561	10443	8965	11204
93.1	Unknown_ 267.1720 @ 1.16		267.172	267.172	1.16	1.0285	1.016	0.7208	0.9629	93	0.9302	1	1				0	0	0	66330	65069	65666	61009	56691	39550	27741	53818	52308	44322	58695	41984	95688	115018	108971	109283	49412	68853	49565	53145	31767	47851	48964	59472	48470	41149	41612	14776	29937	53646
94.4	Unknown_ 269.2260 @ 2.64		269.226	269.226	2.64	2.472	2.5071	0.6695	0.8071	94	0.9132	1	1				0	0	0	53997	52993	50837	38262	48119	33787	46016	40875	34611	39637	36903	28168	45677	49011	52205	43568	57207	39491	35834	40439	50247	33476	40798	43549
95.2	Unknown_ 270.2443 @ 3.12		270.244	270.243	3.12	2.9438	2.8865	0.2291	0.7949	95	0.7637	1	1			RESOLVED	32	0	0.7637		4252											11585	11504	12377	10607	11013	7538	9060	9572	12349	6248	7111	8587
96.1	Unknown_ 271.1518 @ 0.33		271.152	271.153	0.33	0.4592	0.3392	0.3465	0.8302	96	0.7492	1	1				0	0	0	17244	13958	16190	13545	14289	5830	9004	12248	8995	6566	11547	7784	18153	18352	15346	17381	13021	26585	6513	11346	8500	13206	9704	13139	16292	7683		5654	4186
97.55	Unknown_ 271.2339 @ 8.12		271.234	271.235	8.12	7.4382	7.3439	0.3096	0.0714	97	0.826	1	1				0	0	0	19686	18603	13263	11997			7563	11694	15200	9337	10804	6528	21107	10688	12775	11490	25193	11816	15203	9180	19516	8658	10804	11903	6035
98.2	Unknown_ 273.1681 @ 0.93		273.168	273.17	0.93	0.6347	0.8198	0.2342	0.4985	98	0.7315	1	1				0	0	0		13353	8447	8980	20047	3342	3883	4651	18188	15774	15211	8780	9700	12105	5583	6372	37896	9526	7277	4736	14532	11674	10332	13846	4497	10435		10749	2588
98.5	Unknown_ 273.1666 @ 0.47		273.167	273.168	0.47	0.458	0.4499	0.8314	0.7818	98	0.9034	1	1				0	0	0	183828	147536	178569	160810	101845	34910	103068	103743	68660	67322	86494	55327	117597	169477	166134	178885	118284	118640	71465	123850	91456	123564	109134	125159	176615	32712	27600	32598	35059	26526
99.1	Unknown_ 273.1779 @ 1.54		273.178	273.185	1.54	1.2303	1.3709	0.359	0.8029	99	0.5325	1	1				0	0	0	16975	16118	10405	11116	18772	9058	5219	16881	13007	13469	8926	15287	15356	15665	6575	12031	13880	13526	9629	17327	14275	13681	12580	12675	5781
100.2	Unknown_ 273.2594 @ 10.70		273.259	273.258	10.7	10.922	10.9322	0.7396	0.5932	100	0.8737	1	1				0	0	0	90200	56632	47133	84236	20636	28729	43854	48813	59273	67940	28601	52775	59512	54635	63297	76669	87294	66040	34941	70150	87679	68051	79624	63088
101.2	Unknown_ 274.2748 @ 1.14		274.275	274.274	1.14	0.6508	0.9985	0.2991	0.9977	101	0.5887	1	1				0	0	0	12364	10520	9694	5908	20771	12182	7896	19106	13581	10730	14597	10458
102.1	Unknown_ 277.1800 @ 0.98		277.18	277.18	0.98	1.2728	0.8616	0.3476	0.1447	102	0.6306	1	1				0	0	0	36685	14091	9663	8162	22972	11568	4814	12148	26512	14542	18190	8138	17331	18152	15864	16153		15902	5311	6301	8033		6167	6388					5065
103.12	Unknown_ 277.2162 @ 0.59		277.216	277.216	0.59	0.7208	0.5449	0.7432	0.4006	103	0.7668	1	1			RESOLVED	33	0	0.7668									83392	48016	68555	53622		5260			80328	60962	58770	70158	62195	50089	62596	69609
106.1	Unknown_ 279.0385 @ 0.47		279.038	279.039	0.47	0.4738	0.4499	0.5164	0.5071	106	0.93	1	1				0	0	0	36579	27006	26742	28134	22477	7826	22497	20415	28213	24451	31248	19607	27918	31482	30232	28167	16765	14792	12680	14989	17436	14309	17897	15138	8555
107.11	{Unknown_ 279.1577 @ 6.60; Unknown_ 279.1607 @ 6.59}		279.158	279.159	6.6	5.618	5.5247	0.647	0.9669	107	0.8037	1	1				0	0	0	27578	52623	38242	29240	23890	22425	38644	21242	52898	61625	82435	21136	46340	45224	37966	23373	31485	46699	68826	44374	52607	37815	44149	16339	37675	19776	19269	32430	52539	35666
107.18	Unknown_ 279.1576 @ 10.89		279.158	279.159	10.89	11.3543	11.2013	0.6964	0.9902	107	0.7543	1	1			RESOLVED	36	0	0.7543	60247	21584	35908	49246	27087	18727	22233	91528	37344	64020	16675	36337	49345	45566	22584	58513	61053	81351	62230	47409	48378	48087	72868	48333	22409	41348	29816	24147	77971	138542
107.22	Unknown_ 279.1611 @ 4.07		279.161	279.159	4.07	3.6064	3.4918	0.9905	0.9923	107	0.7857	1	2			RESOLVED	35	0	1.495	404281	211946	204077	90946	157213	92877	125799	192307	5079044	5518896	5740830	4802002	358393	292602	216494	246038	8023567	6396323	7837803	7061158	7488570	7041671	6771618	6562065	48449	77906	52373	55563	68780	164873
107.3	{Unknown_ 279.1559 @ 1.19; Unknown_ 279.1592 @ 1.19}		279.159	279.159	1.19	1.1888	1.0424	0.7225	0.9778	107	0.8122	1	1				0	0	0	71072	54491	52161	51825	63963	37916	28572	56142	60319	47080	65315	37508	61520	72172	64496	64424	57831	59438	49530	45694	47148	51360	55121	68074	36934	13706	14258	3088	5384	16203
107.44	Unknown_ 279.1578 @ 4.14		279.158	279.159	4.14	3.8311	3.539	0.9904	0.9896	107	0.7093	2	1			RESOLVED	35	0	1.495	435206	200857	219939	71542	227148	88927	140370	159999	4691498	5253942	5619874	4892140	298294	312366	231790	283530	8075944	6469066	7521161	7120828	7202144	7133051	6756165	6411515	54331	69593	59608	62182	43455	284202
107.55	Unknown_ 279.1591 @ 0.53		279.159	279.159	0.53	0.5924	0.4973	0.959	0.9683	107	0.9011	1	1			RESOLVED	34	0	0.9011	30919	17966	16447	33167	16978	3009	19753	15196	2278293	1709764	2269382	1740517	22597	23642	19640	21483	2010779	1271861	1586567	1823319	1813934	1761332	1817475	1853970	17613	33192	20389	20732	26604	28782
109.4	Unknown_ 279.2314 @ 0.74		279.231	279.232	0.74	1.0753	0.6647	0.8538	0.6841	109	0.6467	1	1				0	0	0		1809		2419					253206	171799	199588	165184		6711		3235	158522	144382	113604	147409	152215	101423	149151	140360
110.1	Unknown_ 280.0924 @ 0.38		280.092	280.092	0.38	0.3783	0.3788	0.1586	0.0924	110	0.9805	1	1				0	0	0	6793	6457	8292	15138	5711	7639	8536	6008	8642	12054	15040	12033	5491	6890	10402	7071	3914	10878	5239	14908	6241	20152	5757	15206			1868	2002	2340
111.1	Unknown_ 280.1409 @ 0.37		280.141	280.139	0.37	0.3652	0.3709	0.249	0.8447	111	0.7831	1	1				0	0	0	43533	38863	35221	49044	14062	6046	9378	10249	12639	37218	8389	34287	7081	7401	7248	7800	7531	46076	28974	6738	9926	11238	8257	8636
112.1	{Unknown_ 280.2690 @ 0.58; Unknown_ 280.2742 @ 0.57}		280.274	280.275	0.57	0.5759	0.529	0.5945	0.8706	112	0.8836	1	1				0	0	0	33792	32240	30478	36474	23897	15137	16438	21571	22090	14176	25413	21913	33721	36626	30569	32318	30590	31958	29792	33320	29644	23655	30427	31481	46158	69305	66650	60386	68315	63445
113.1	Unknown_ 281.1369 @ 0.66		281.137	281.136	0.66	0.435	0.6006	0.7196	0.8295	113	0.8016	2	1			RESOLVED	37	0	1.593	60043	23624	25981	34567	46364	7319	18882	32375	81673	28305	27009	28451	71161	84842	49404	35170	189752	191882	95341	191387	188838	99490	147924	152156	51542	7745	5895	5138	4695
113.8	Unknown_ 281.1381 @ 0.75		281.138	281.136	0.75	0.5771	0.6727	0.7181	0.5421	113	0.7914	1	2			RESOLVED	37	0	1.593	58023	25035	26811	28991	25291	13465	22797	26890	85880	30292	28340	25900	90841	58758	50394	36854	192665	146121	97184	112573	141747	103071	144301	141292	53317	7960	4939	5242	4222
116.1	Unknown_ 282.1208 @ 0.34		282.121	282.119	0.34	0.3732	0.3471	0.1147	0.6205	116	0.8106	1	1				0	0	0	27358	22466	17781	26857	9130	4038	7151	7300	3423	3918	5074	4691	8495	6002	6107	5546	6716	7024	7187	5432	7030	8352	8140	6107
118.1	Unknown_ 282.2785 @ 2.78		282.279	282.279	2.78	2.5624	2.6292	0.251	0.9516	118	0.7917	1	1			RESOLVED	38	0	0.7917					17502	5939	13337	12964	16583	15984	13933	13796	9679	10493	10132	8483	7744		4392	5650	4786			4648	4906
118.17	Unknown_ 282.2795 @ 1.84		282.279	282.279	1.84	1.1952	1.6824	0.0867	0.8993	118	0.5194	1	1				0	0	0									8509	9412	6142	4513					8709	8610	7095	4961	5039	6759	5812	4704		26666	18418	16935	27169	30310
119.1	Unknown_ 284.2953 @ 3.44		284.295	284.295	3.44	3.2596	3.0952	0.1671	0.9224	119	0.7053	1	1				0	0	0	7304		3859						16802	8297	5584		15457	14416	13423	8162	13155	8002	6362	7242	10520	2647	11049	7433	4812
120.1	Unknown_ 285.1058 @ 0.57		285.106	285.11	0.57	0.4359	0.529	0.0437	0.322	120	0.6852	1	1				0	0	0	6515	5429	5355	6284				3865			3341	3497	9091	7049	5680	6726		3930	2724	4649	7175	3107	3944	5739
121.6	Unknown_ 285.2199 @ 2.09		285.22	285.221	2.09	2.0152	1.951	0.2502	0.4472	121	0.8467	1	1				0	0	0									9452	8650	11103	7679					15947	13899	8993	9154	10794	6169	12046	11209
122.1	Unknown_ 285.2558 @ 10.71		285.256	285.257	10.71	10.4957	10.9469	0.7216	0.857	122	0.5937	1	1				0	0	0	61191	51985	42235	70381	19246	35828	38518	43815	52664	56680	18915	34326	72331	32735	61390	87345	68535	74872	55919	54959	76493	59782	50263	56421
123.1	Unknown_ 286.1440 @ 0.62		286.144	286.144	0.62	0.6256	0.5687	0.8356	0.9561	123	0.8975	1	1				0	0	0	117030	142444	121700	150924	134392	48286	69192	74042	128330	92486	119462	97196	168965	163244	158851	91591	144487	126916	108096	75203	138754	82228	137664	133691
125.5	Unknown_ 287.2733 @ 10.75		287.273	287.273	10.75	10.9407	11.0049	0.7794	0.7652	125	0.927	1	1				0	0	0	104741	79010	74427	107094	35960	56822	49809	66905	74368	68268	54551	64836	96031	51321	100174	115671	106257	88390	73949	85492	111329	78935	78212	82552
126.1	Unknown_ 288.2583 @ 7.25		288.258	288.258	7.25	6.0574	6.2468	0.5773	0.7129	126	0.8082	1	1				0	0	0	32823	25004	22852	30697	25997	15045	8907	20113	22440	31540	39782	14076	30716	30842	30256	23304	38032	30869	31677	28519	38318	26672	27750	27983	86771	23657	20239	25070	14380	22982
127.4	Unknown_ 288.2895 @ 0.84		288.289	288.289	0.84	0.6992	0.7457	0.0135	0.9386	127	0.7904	1	1				0	0	0	7148	5987	7192	5504	4223	3597	6032	4210					4183	3363	3290	3190			2187		2821		3153		4469	3925	3288	3645	4093
128.1	Unknown_ 289.1418 @ 0.47		289.142	289.137	0.47	0.3896	0.4499	0.075	0.6452	128	0.6432	1	1				0	0	0	5925	2575	5634	5106					6170	6143	6859	5637					6035	7428	5607	7350	6221	6716	7790	6717		16202	15486	17348	18467	12044
129.1	{Unknown_ 289.1496 @ 1.18; Unknown_ 289.1544 @ 1.16}		289.154	289.154	1.16	1.0288	1.016	0.3784	0.6226	129	0.9021	1	1				0	0	0	17675	15982	17048	14407	15237	8490	6822	14272	14291	10290	11162	10752	24187	28194	27108	25874	15371	14219	13379	12635	13307	13492	13478	16735	12907	12031	10903		6361	14489
131.1	Unknown_ 290.1373 @ 0.38		290.137	290.139	0.38	0.4316	0.3788	0.202	0.6143	131	0.815	1	1				0	0	0		2515	2088	2808									27232	24405	21131	21085	4685	8944	9092	9197	7444	10705	7748	8307
133.1	Unknown_ 293.2112 @ 0.80		293.211	293.209	0.8	0.7258	0.7131	0.4149	0.6897	133	0.8445	1	1				0	0	0	29090	22863	29079	16681	21819	6791	9799	10382	25709	17573	13289	11470	26954	17846	18216	15517	18236	21209	8720	14963	11921	14169	11993	14674	8878	11899	8765	9437	7198	18637
134.2	Unknown_ 294.1579 @ 0.35		294.158	294.154	0.35	0.3654	0.355	0.0318	0.8904	134	0.6801	1	1			RESOLVED	39	0	0.6801	22694	23691	20129	30074	8122	2681	5768	6108	3574	5916	4280	3862	8097	4841	4130	3721	4034	2792	5127	3775	9765	3557	5797	4854
135.1	{Unknown_ 294.1999 @ 0.93; Unknown_ 294.2062 @ 0.96}		294.206	294.206	0.96	0.9695	0.8448	0.5995	0.9455	135	0.8289	1	1			RESOLVED	40	0	0.8289	45667	44075	30656	34938	35137	29984	26958	31608	45821	40581	43849	17538	66437	61743	58161	54205	19164	25147	11969	16143	14835	16157	18592	15292	9299			4434
136.1	Unknown_ 295.1173 @ 0.78		295.117	295.115	0.78	0.4287	0.6969	0.5351	0.886	136	0.6295	1	1				0	0	0	20690	10003	7935	12859	20422	7459	6430	10565	29020	12407	13256	13483	27149	27853	25004	23286	82341	55185	60759	49925	52672	52767	56456	75568	21804		3472	4569	2673
137.3	Unknown_ 295.1896 @ 0.85		295.19	295.19	0.85	0.5316	0.7539	0.0833	0.7885	137	0.699	1	1				0	0	0	17654		6899	4315					10532	4323	5882	4719	14654		8753	7908	44877	13985	5118	5135	5308	2573	5667	12989	3173		2579	1665
137.35	Unknown_ 295.1892 @ 11.73		295.189	295.19	11.73	12.0845	12.0739	0.4429	0.377	137	0.9368	1	1			RESOLVED	41	0	0.9368	58695	21283	11462	31136	20481	13862	17906	18366	16449	15506	13648	13141	17150	26410	21254	18220	19537	20100	15607	16675	15850	13392	19239	9733	16414	18216	16338	9988	13339	38488
137.67	Unknown_ 295.1876 @ 9.62		295.188	295.178	9.62	9.3805	9.3059	0.434	0.3757	137	0.5271	1	1				0	0	0	14454	16274	42693	28919	16996	13054	19455	14443	23544	11050	14385	9421	8443	26324	26209	29860	21457	17055	17826	11112	17460	15596	17139	24345	16853	30608	11243	8123	36257	42452
139.14	Unknown_ 295.2289 @ 0.61		295.229	295.227	0.61	0.7219	0.5608	0.7885	0.6634	139	0.729	1	2			RESOLVED	43	0	1.4165	4826	4105	6628	3491					89719	77847	108233	83595	9696	11790	6560	9452	103390	99705	95827	93936	88182	83432	96103	97036
139.2	Unknown_ 295.2263 @ 9.19		295.226	295.227	9.19	8.4726	8.7326	0.6534	0.6619	139	0.766	1	1			RESOLVED	42	0	0.766									30535	32394	52473	29716			3790		40212	39698	39930	37004	50264	30760	41721	41465
139.8	Unknown_ 295.2300 @ 0.75		295.23	295.226	0.75	0.837	0.6727	0.7856	0.742	139	0.6875	2	1			RESOLVED	43	0	1.4165	5275	6806		3782					88516	76225	97226	81794	9108	10674	9740	7861	99570	94093	89115	85866	84055	81031	90466	91374
140.1	Unknown_ 296.1210 @ 0.59		296.121	296.124	0.59	0.4744	0.5449	0.2273	0.7643	140	0.7101	1	1				0	0	0	10506	10959	8293	10968	12658	8550	6397	10970	6525	6320	6701	6218	47184	45581	36118	40691	12169	17105	5357	4966	11948	7679	5081	5683	7370
141.3	Unknown_ 296.2576 @ 1.51		296.258	296.258	1.51	1.189	1.3411	0.2126	0.3782	141	0.8175	1	1			RESOLVED	44	0	0.8175	13961	10931	12705	7378	12214	7987	6849	10375	10141	7927	8729	7847	8535	8861	7830	6349	14982	12806	9550	12186	5471	7786	13210	12375
142.1	Unknown_ 297.1308 @ 0.63		297.131	297.131	0.63	0.4275	0.5767	0.6913	0.8216	142	0.8406	1	1				0	0	0	49581	31569	39707	39443	55268	25928	29198	24489	86725	36105	77420	68463	43853	26460	32591	39348	69760	69459	54480	58230	53656	38684	68666	68559	11849
143.13	Unknown_ 298.2734 @ 1.96		298.273	298.274	1.96	1.5389	1.8112	0.7458	0.058	143	0.657	1	2			RESOLVED	45	0	1.3015	82997	71578	43534	59707	52980	28150	51639	40754	69879	63109	88376	47532	65876	53147	55797	48397	89049	80396	48575	74200	80940	63238	76524	82210		10030
143.2	Unknown_ 298.2747 @ 1.82		298.275	298.274	1.82	1.2814	1.6611	0.7518	0.5977	143	0.6445	2	1			RESOLVED	45	0	1.3015	83394	72595	73582	61115	54427	26015	51657	40561	70825	63637	92110	48133	66418	53154	55226	48149	88454	80140	48276	76123	81664	65113	78173	82941		9868
144.1	Unknown_ 298.3070 @ 3.73		298.307	298.31	3.73	3.1696	3.274	0.0762	0.8442	144	0.6372	1	1			RESOLVED	46	0	0.6372	6091	4898	2826	4271		3554	4344	4064	5034	3009	6265		6575	7649	7345	6924	7887	7933	6089	9188	8222	5844	9058	7303	7261
145.1	Unknown_ 299.1486 @ 0.47		299.149	299.148	0.47	0.4355	0.4499	0.6164	0.8102	145	0.8937	1	1				0	0	0	36863	25747	21963	30666	52447	20915	56249	50212	74015	69101	91099	60831	50268	48977	48260	43493	29486	26567	20762	25247	26408	18240	24176	23358	13480
146.1	Unknown_ 299.1608 @ 0.94		299.161	299.16	0.94	0.4346	0.8281	0.2107	0.7143	146	0.5931	1	1				0	0	0	10626	7927	6406	7338	9930	7642		7683	8774	9451	9151	3690	12745	13539	11014	10219
148.2	{Unknown_ 299.2571 @ 1.08; Unknown_ 299.2585 @ 1.12}		299.259	299.258	1.12	0.5246	0.981	0.5075	0.6756	148	0.6047	1	1				0	0	0	27544	15234	14287	12338	21124	5228	9660	14436	60389	36839	44841	20198	25791	14742	15299	18813	45528	46519	20778	38369	22314	38207	43113	41668	8628	5997	5240	4656	7415	11606
150.1	Unknown_ 300.2899 @ 1.80		300.29	300.289	1.8	1.1952	1.6398	0.3194	0.657	150	0.5983	1	1				0	0	0									17840	15423	21045	12427					14501	12400	9170	9531	6186	5096	9874	11948		47030	32271	28310	45501	45877
150.8	Unknown_ 300.2891 @ 2.55		300.289	300.289	2.55	2.3506	2.4232	0.5765	0.7475	150	0.8859	1	1			RESOLVED	47	0	0.8859	49150	41772	43086	40626	28327	14314	15073	23227	22979	26868	23401	21251	35677	28049	28037	25335	42263	26761	29139	34652	32200	27219	33278	34415		64825	41516	43084	53292	77404
151.13	Unknown_ 301.1413 @ 0.50		301.141	301.141	0.5	0.5248	0.4736	0.9725	0.4875	151	0.8593	1	1			RESOLVED	48	0	0.8593	19750	9237	5928	8914	10189	1739	3810	3389	3126787	2326399	3024345	2307208	10375	7665	4921	15121	2941418	1945596	2277400	2645857	2592932	2632306	2694571	2705696	4985
151.5	Unknown_ 301.1407 @ 1.20		301.141	301.141	1.2	0.9128	1.0513	0.6078	0.6623	151	0.8518	1	1			RESOLVED	49	0	0.8518	31052	32384	14468	26094	32331	15311	10250	26144	35119	23101	30666	24271	34700	38144	34548	32652	47006	36969	36697	31911	33681	31996	33811	36502	19439	8207	5375		3322	17225
152.15	Unknown_ 301.2166 @ 9.17		301.217	301.215	9.17	8.2161	8.7067	0.5904	0.0691	152	0.5199	1	2			RESOLVED	50	0	1.1307									19409	21717	13574	16442					33159	35145	51116	26230	31971	30951	37293	28895
152.8	Unknown_ 301.2152 @ 9.02		301.215	301.215	9.02	8.0987	8.5135	0.6012	0.1054	152	0.6108	2	1			RESOLVED	50	0	1.1307									20062	34081	12886	30949					32949	35932	54059	30405	31912	28397	35917	28753
153.2	Unknown_ 303.2294 @ 2.02		303.229	303.232	2.02	2.0113	1.8758	0.5391	0.8571	153	0.723	1	1				0	0	0	25230	14047	23823	18264	19002	10424	16647	12882	27797	28405	35994	28274	23009	19989	19215	20600	98672	28389	38798	40876	64233	18378	84355	30718
154.2	{Unknown_ 304.2876 @ 0.82; Unknown_ 304.2900 @ 0.81}		304.29	304.289	0.81	0.7221	0.7213	0.653	0.4844	154	0.8882	1	1			RESOLVED	51	0	0.8882	46489	42251	37000	34119	28633	15194	24193	27002	46459	37353	38402	25878	40547	39974	39380	38396	48219	72974	40834	67247	52883	31123	50932	68463	9109	117680	111641	105265	95792	213239
155.2	Unknown_ 305.1270 @ 0.36		305.127	305.135	0.36	0.4531	0.363	0.2755	0.3777	155	0.5565	1	1				0	0	0	7126	10543	7367	10289	12196	6182	17051	13393	9865	7414	8751	8215	10988	16137	14079	17724	7485	11450	12017	15873	10058	14553	10534	14349
156.5	Unknown_ 305.2445 @ 2.57		305.245	305.247	2.57	2.4341	2.4422	0.28	0.2643	156	0.8721	1	1				0	0	0	16141	13791	13330	10664	7786		4892	3595	11812	6483	10798	8121	13738	12955	9895	10450	15039	13501	7206	10874	16024	3916	13241	12427		5379			3091
156.9	Unknown_ 305.2478 @ 0.83		305.248	305.251	0.83	0.4749	0.7375	0.5159	0.4871	156	0.6281	1	1				0	0	0									42904	39365	39829	25035					19049	35997	20444	18203	21919	14998	22307	22613
157.1	{Unknown_ 306.2889 @ 0.68; Unknown_ 306.2905 @ 0.68}		306.291	306.29	0.68	0.6902	0.6165	0.86	0.9576	157	0.8927	1	1				0	0	0	126870	155024	145889	168915	112165	54797	57460	119266	165379	116093	132971	111547	200873	178689	168535	154606	183317	179160	132079	167231	162086	105932	172529	175777	188167	248943	209464	223979	236552	250089
159.1	Unknown_ 307.2497 @ 0.78		307.25	307.248	0.78	0.725	0.6969	0.0255	0.4047	159	0.791	1	1				0	0	0		3854	3331	3494	4115	4102	3525	3112		4701	6797		4466	5481	5598	4261	6037	7620	4849	6342	5183	3994	6638	5306	9061
160.1	Unknown_ 309.2275 @ 0.48		309.228	309.227	0.48	0.4771	0.4578	0.2921	0.7295	160	0.8678	1	1				0	0	0	13863	10328	21049	16025	10381		5314	7244	25154	8826	11218	5783	16838	11594	11614	14484	15090	12178	7588	12804	7236	10890	8590	8942	15205	8716	11910	9831	12303	17479
161.1	Unknown_ 310.2186 @ 0.62		310.219	310.222	0.62	0.5061	0.5687	0.0643	0.5821	161	0.697	1	1				0	0	0	5864	3209	6254	6272	320655	153723	213394	256663		1306	4381			4992	5456	6788			6002	6747	5768	2945		4730	6098
162.1	Unknown_ 310.3112 @ 3.66		310.311	310.31	3.66	3.3418	3.2309	0.0601	0.973	162	0.7019	1	1				0	0	0													5549	6476	6898	7046	6372	4411	5702	3872	6227	2661	5970	5305
163.2	{Unknown_ 311.2575 @ 7.55; Unknown_ 311.2620 @ 7.60}		311.262	311.258	7.6	6.3531	6.6744	0.5735	0.5636	163	0.5752	1	1				0	0	0	42656	27692	47337	18111	61761	28118	42845	15666			14407	1742	31970	29955	26777	28564	32099	26888	20849	20157	36706	33195	19965	19877
163.9	Unknown_ 311.2570 @ 5.73		311.257	311.257	5.73	4.5174	4.7311	0.0412	0.3458	163	0.7454	1	1				0	0	0				4396	4824							2249	5963	5294	6375	5137	7029	6858	7121	5829	7077	4633	5308	4344	4059	7135	7434	5126	7626
164.1	Unknown_ 312.1583 @ 0.74		312.158	312.159	0.74	0.7225	0.6647	0.2916	0.733	164	0.8309	1	1				0	0	0	13740	11869	11037	11771	14036	5369	9980	11224	12403	9701	10109	7020	18069	11038	16269	15545	13986	17865	11167	10926	11026	10416	15888	9401
165.1	Unknown_ 312.3242 @ 4.46		312.324	312.326	4.46	3.7948	3.7634	0.0525	0.9407	165	0.7383	1	1				0	0	0													11139	11563	10441	9691	5577	5656	4603	5008	6196	4994	5234	5687	6288
166.148	Unknown_ 313.1467 @ 10.88		313.147	313.143	10.88	10.8472	11.1877	0.6156	0.6328	166	0.5777	2	1			RESOLVED	54	0	1.239	38903	11949	35190	29795	27650	29638	29462	60679	55123	32001	11390	36669	70055	20207	30860	19740	94984	39842	61651	20605	43142	11521	45932	74209	26849	56873	20856	62662	39820	185666
166.186	Unknown_ 313.1431 @ 6.21		313.143	313.143	6.21	5.2592	5.1447	0.6076	0.4957	166	0.8667	1	1			RESOLVED	52	0	0.8667	49595	68509	19287	24896	57573	20368	14791	13291	49975	84324	69269	15233	34710	32431	50430	16545	54699	60284	28766	31325	76072	25035	32252	31478	12379	28618	58779	34743	44007	24277
166.3	Unknown_ 313.1430 @ 1.10		313.143	313.143	1.1	1.105	0.9637	0.796	0.76	166	0.863	1	1			RESOLVED	53	0	0.863	201453	90308	92326	71308	79537	49498	23635	73253	128821	43389	86735	39971	89393	101079	84432	70941	153859	103404	113027	97057	61909	62758	88948	96527	83544	82915	45329	71958	59046	118312
166.32	Unknown_ 313.1502 @ 10.36		313.15	313.143	10.36	10.5011	10.4146	0.5354	0.5248	166	0.5967	1	1				0	0	0	20163	9814	30029	36093	22004	15321	28508	49074	25842	31502	53758	60807	22161	21170	23659	15386	24694	24849	24728	19111	20909	8469	27497	15457	37918	64656	17714	27435	78474	64764
166.351	Unknown_ 313.1550 @ 1.74		313.155	313.159	1.74	1.4543	1.5764	0.4672	0.0089	166	0.6354	1	1			RESOLVED	55	0	0.6354	29576	26466	19512	22510	30108	20850	13408	12229	18656	16653	13327	12855	19140	22522	9560	10072	27251	12573	27325	21805	16520	19893	14999	13194	18257	21226	10994	22020	19145
166.74	Unknown_ 313.1469 @ 11.03		313.147	313.143	11.03	11.2291	11.3848	0.6409	0.7995	166	0.6613	1	2			RESOLVED	54	0	1.239	38247	25349	35014	26720	27023	29482	41774	60155	62012	38195	11361	36767	65600	22707	30715	19384	94600	44045	48649	17783	42382	30183	52667	72778	26691	48769	24699	13576	32795
167.1	{Unknown_ 313.2717 @ 7.93; Unknown_ 313.2764 @ 7.95}		313.272	313.273	7.93	7.0169	7.0962	0.8564	0.8961	167	0.8309	1	1			RESOLVED	57	0	0.8309	202135	162447	108058	231738	221818	165115	224860	119493	74988	80350	91196	56507	126837	120819	122552	136227	213921	192701	179937	179252	207286	89095	128883	165706	5293	80369	66436	57906	45307	79141
167.2	Unknown_ 313.2745 @ 7.53		313.274	313.274	7.53	6.4937	6.587	0.7294	0.8824	167	0.8359	1	1			RESOLVED	56	0	0.8359	78060	32849	93368	66693	127743	27437	55098	36040	24304	30632	74556	21266	36218	44992	40246	40570	78323	65286	63674	66585	93045	66382	42985	60834		53136	33670	41679	34668	96467
168.8	Unknown_ 313.2835 @ 10.73		313.284	313.288	10.73	10.9591	10.976	0.7394	0.6089	168	0.7231	1	1			RESOLVED	58	0	0.7231	98655	42537	43983	108308	39656	38194	49638	50616	47947	60240	30453	55916	62303	39236	50563	92449	66533	98179	62957	62253	62065	81285	83828	79525		6308			9184
169.1	ACar 10:1;@0.49	CAR 10:1	314.233	314.232	0.49	0.4773	0.4657	0.467	0.8855	169	0.8934	1	1	[M+H]		RESOLVED	59	0	0.8934	26536	20459	18062	21495	12453		11845	11096	25084	14447	17127	15360	21069	19363	18771	19348	20889	19232	12839	18884	18662	18291	21332	19744
170.3	Unknown_ 315.1878 @ 0.63		315.188	315.191	0.63	0.4728	0.5767	0.1816	0.6883	170	0.6677	1	1			RESOLVED	60	0	0.6677	14872	11195	14985	11057	15299	7481	8561	9952		4260	4951	3474	8693	10658	9435	8196	9385	8433	5568	4060	6264	8102	7931	7841	11841
170.7	Unknown_ 315.1731 @ 0.74		315.173	315.18	0.74	0.7283	0.6647	0.3273	0.7643	170	0.5668	1	1				0	0	0	22583	16385	17102	16467	13402	11048	14960	13009	6722	4830	7389	4369	15948	18027	15083	13363	11016	7567	10869	9934	6096	9826	12754	12091	16164			3195	4467
171.1	ACar 10:0;@0.53		316.248	316.248	0.53	0.5174	0.4973	0.5409	0.907	171	0.9119	1	1	[M+H]		RESOLVED	61	0	0.9119	37894	29697	29500	32490	23461	7066	14087	9778	23010	15043	25165	16753	24965	26429	24432	22540	26271	18902	21539	26728	25289	22530	25713	26543
172.1	{Unknown_ 316.2820 @ 7.77; Unknown_ 316.2894 @ 7.77}		316.289	316.289	7.77	6.7013	6.89	0.7807	0.845	172	0.8106	1	1				0	0	0	111529	75795	72868	63839	49198	31724	62886	35901	44983	60125	111531	42877	88114	91271	80832	91938	111389	77022	113601	77452	124764	88307	115436	85473	187760	60103	51831	39737	26596	70502
173.3	Unknown_ 317.1151 @ 0.52		317.115	317.115	0.52	0.3868	0.4894	0.8289	0.2645	173	0.7911	1	1				0	0	0									177192	143102	176763	140194					114053	84780	85366	116252	100265	116342	107370	121252
174.1	Unknown_ 317.1371 @ 0.62		317.137	317.136	0.62	0.6354	0.5687	0.1827	0.9126	174	0.7548	1	1				0	0	0	10929	9286	7237	9171					18582	19460	13280	16805	7759	7053	7260	5555	12885	15308	4944	6328	10545	5146	7240	7097	3381
179.2	Unknown_ 319.2664 @ 0.84	10:0 AC-d3	319.266	319.267	0.84	0.7679	0.7457	0.9744	0.6281	179	0.8866	1	1				0	0	0	1203547	977990	1008149	1124041	917410	242501	536856	366255	1113991	825679	1117869	896721	1063578	1229106	1059977	1035586	1430581	848756	1138062	1274660	1266523	1187707	1327241	1286723	1288929	3460538	2954235	2618628	3368801	3160074
180.1	{Unknown_ 321.1257 @ 0.44; Unknown_ 321.1304 @ 0.46}		321.13	321.131	0.46	0.4368	0.442	0.8475	0.728	180	0.96	1	1				0	0	0	148772	127056	116422	121679	201417	101386	243994	217041	246508	246311	307740	191378	195486	235562	205779	203076	78534	75964	60876	90045	69205	87196	81945	94000	22087		4042	4724	3426
181.7	Unknown_ 321.2045 @ 2.07		321.204	321.205	2.07	2.0465	1.9295	0.092	0.6695	181	0.7784	1	1				0	0	0	7819	5339	4553	5640	9733	4103	11385	9725		5948	6563	6259	18160	6564	13321	11686
182.2	Unknown_ 321.2396 @ 1.12		321.24	321.241	1.12	0.9422	0.981	0.5052	0.6782	182	0.8307	1	1				0	0	0									28718	19980	26933	17207				3785	27613	21484	11595	20921	23918	20715	27998	27078
183.1	Unknown_ 322.2728 @ 1.59		322.273	322.272	1.59	1.1959	1.4212	0.5017	0.0263	183	0.6956	2	1			RESOLVED	62	0	1.3529	18619	21820	20645	16959	14471	12093	8787	13131	38942	37245	31861	36389	13820	9664	11027	11171	40455	37653	19118	30561	35984	27138	24896	36521		119296	85110	70434	111171	102968
183.13	Unknown_ 322.2737 @ 1.86		322.274	322.274	1.86	1.36	1.7038	0.4736	0.0078	183	0.6573	1	2			RESOLVED	62	0	1.3529	19353	18080	16001	17276	14462	12194	9034	13232	39415	38781	32129	36636	13778	9601	11009	11193	40552	37945	19139	30668	35873	28506	36218	36982		120970	85143	72210	112058	106794
184.1	Unknown_ 323.1961 @ 1.51		323.196	323.196	1.51	1.1891	1.3411	0.3517	0.8765	184	0.7701	1	1			RESOLVED	63	0	0.7701	18605	16927	15616	15936	13573	11753	9035	16060	11791	10856	16355	8954	15387	12263	11955	12171	19158	15712	11544	12931	15306	7195	17695	10991
186.1	Unknown_ 324.2443 @ 0.62		324.244	324.238	0.62	0.4785	0.5687	0.0701	0.4063	186	0.5811	1	1				0	0	0		4766	6589	5214	5487								9404	6925	4180	5493	9139	11061	3880	5191	6605	4250	7423	7950	6223	6696	7744	6682	9039	14471
187.7	Unknown_ 324.2891 @ 2.00		324.289	324.289	2	1.9461	1.8542	0.0571	0.0123	187	0.8921	1	1			RESOLVED	64	0	0.8921	6718	5225	5309	4373					6573	7969	6944	3966					7248	5776	6398	6518	3873	3931		5390		6798	5127	3410	6823
189.2	{Unknown_ 326.3777 @ 1.81; Unknown_ 326.3818 @ 1.79}		326.382	326.378	1.79	1.7644	1.6292	0.2252	0.9202	189	0.6057	1	1				0	0	0	7470	8802	9601	6381	11367	8505	8474	9453	30338	26625	29876	28374	10006	11691	12229	10809	7209			4442	6004	4223	3142		25536
190.1	Unknown_ 327.0125 @ 0.63		327.012	327.008	0.63	0.6177	0.5767	0.2934	0.88	190	0.6529	1	1				0	0	0	10845	14482	16727	11122	10150	2668	6270	6456	24210	5764	10671	16145	11390	12381	9170	9586	12501	12234	7023	8565	14418	12943	12761	16235	12663	19194	8508	3794	7108
191.1	{Unknown_ 327.0752 @ 0.88; Unknown_ 327.0781 @ 0.89}		327.078	327.078	0.89	0.8716	0.7867	0.5469	0.7038	191	0.8834	1	1				0	0	0	21264	6007	13540	4994		7033		2532	67728	52247	46979	34629		10458	5313	8723	47628	39415	23788	40755	47420	25681	25197	33678	8780	5909	6940	7247	9714	23120
192.3	{Unknown_ 327.2210 @ 2.51; Unknown_ 327.2268 @ 2.53}		327.227	327.229	2.53	2.2109	2.4041	0.8872	0.6536	192	0.6838	1	1			RESOLVED	66	0	0.6838	315204	297965	294701	235679	197305	105131	193153	132203	169441	183496	189212	134585	225000	214034	218812	192273	254056	201626	222762	227945	158298	174401	217120	227554		67508	52352	60039	38618	78908
192.6	Unknown_ 327.2332 @ 2.13		327.233	327.23	2.13	2.0767	1.9938	0.3831	0.7137	192	0.7227	1	1			RESOLVED	65	0	0.7227	7932	5492	4494	6185					11800	13866	15282	8376			1845	2631	22700	20155	17543	19613	18299	16291	18794	16781		29624	22696	17349	30324	33485
193.3	Unknown_ 327.2888 @ 1.62		327.289	327.289	1.62	1.4432	1.4517	0.0605	0.3832	193	0.9079	1	1				0	0	0			5902	4028	8711	4678					5792	3642	8915	9143	3587	8206	12162	5896	4512	3048	6790	3802	6629	4510		14527	11755	5128	8392	15391
195.1	Unknown_ 328.1381 @ 0.35		328.138	328.139	0.35	0.3721	0.355	0.1696	0.66	195	0.8605	1	1				0	0	0	24343	32933	29537	41433	9398	5524	10662	13134	5523	5765	7654	6019	8574	9724	9896	8280	8663	4490	7412	8146	7188	6723	7335	6770
196.1	Unknown_ 329.1589 @ 0.46		329.159	329.157	0.46	0.4403	0.442	0.2266	0.8586	196	0.7945	1	1				0	0	0	9515	12376	5156	14493	15200	4016	7540	6513	8411	9360	6515	4378	14706	10289	15509	13554	20109	9500	8239	11583	6639	11998	15284	8627	5761		1548	1629	1938
199.2	Unknown_ 330.2640 @ 0.57		330.264	330.264	0.57	0.7139	0.529	0.8368	0.6652	199	0.7962	1	1			RESOLVED	67	0	0.7962	9850	8274	7110	7820	6323	3930		5671	140414	127228	172877	137692	13833	13934	13337	12459	167494	158787	166166	169034	161890	124859	171248	182189
201.1	Unknown_ 331.1897 @ 1.85		331.19	331.19	1.85	1.8708	1.6931	0.9709	0.9918	201	0.8312	1	1				0	0	0				2542					1157320	1356605	1843384	1252499				2484	1042835	858895	665048	860098	934138	686261	980776	970424
202.2	Unknown_ 331.2088 @ 0.49		331.209	331.211	0.49	0.4671	0.4657	0.4467	0.2426	202	0.8658	1	1				0	0	0	23031	23723	47775	25402	10223	2499	11109	21241	12732	10771	19349	8667	17714	19048	19835	34409	9932	27153	9763	30886	12895	16395	14139	17875	16744	13862	9754	14328	9054	14102
204.105	Unknown_ 332.3192 @ 1.37		332.319	332.32	1.37	1.1177	1.2064	0.7987	0.5894	204	0.8154	2	1			RESOLVED	71	0	0.8154	106499	117789	59226	106466	169871	62449	45410	68728	147223	65251	70837	51629	117964	93836	75446	118980	123660	106100	57077	84637	128984	66536	124559	55469	23606	258076	109142	113597	170732	379515
204.166	Unknown_ 332.3233 @ 3.26		332.323	332.32	3.26	3.2328	2.9805	0.1134	0.4829	204	0.6142	1	1				0	0	0	17218	10322	7004	4980			4304	12433	12283	3068	9758	3645	9227	4342	6488	5550	12364		7468	5425	9078	4608	4634	9774	8734	9819	7793	6724	3689
204.53	Unknown_ 332.3220 @ 1.66		332.322	332.321	1.66	1.4458	1.4929	0.821	0.6919	204	0.862	1	2			RESOLVED	68	0	1.7723	108027	110885	73830	136317	82870	73261	43193	144131	161704	59097	92241	50200	127605	124091	149967	89515	190612	116706	69142	161466	143140	108435	108601	60947	24991	268566	110153	150676	172334	385159
204.67	Unknown_ 332.3218 @ 7.25		332.322	332.32	7.25	6.0572	6.2468	0.6578	0.7686	204	0.7556	1	1				0	0	0	59622	38033	27992	46646	42938	25294	15321	21661	34154	31516	54781	10143	41674	42113	36453	40464	50644	39922	30637	44328	49349	40509	40526	43470	114376	34878	30309	29558	14369	28034
204.74	Unknown_ 332.3197 @ 8.08		332.32	332.32	8.08	7.3548	7.2915	0.8979	0.8821	204	0.8947	1	1			RESOLVED	69	0	0.8947	285052	202541	218025	300617	202614	136598	209140	149416	205603	187770	125767	97953	292082	281043	287214	310193	338370	275930	244831	256002	354986	232922	330768	127385	411818	201289	171164	157537	150072	270260
204.8	{Unknown_ 332.3154 @ 7.77; Unknown_ 332.3204 @ 7.79}		332.32	332.321	7.79	6.993	6.9156	0.8136	0.7599	204	0.8867	1	1			RESOLVED	70	0	0.8867	121367	89134	90031	109693	61315	44915	72442	54267	52197	67435	126958	41869	104111	120595	99410	109605	115463	88631	129981	93586	138700	103307	124166	104263	204010	66648	65811	50328	38833	86863
204.9	Unknown_ 332.3208 @ 1.55		332.321	332.321	1.55	1.3159	1.3808	0.8213	0.7196	204	0.9103	2	1			RESOLVED	68	0	1.7723	107950	109377	50674	81363	173119	71028	46015	126892	119294	56388	68794	53724	128005	125976	83643	115121	189288	116406	67508	159029	132498	91153	109363	58003	20055	267681	100956	119060	173724	390582
205.1	Unknown_ 333.2817 @ 0.64		333.282	333.283	0.64	0.6022	0.5846	0.3356	0.7947	205	0.85	1	1				0	0	0	12617	14286	12318	13023	13361	2168	6535	7558	16690	8292	11354	10807	12200	15590	13830	12788	15934	15571	11419	11784	13322	9427	13593	15396	16738	37229	35626	32551	34932	29264
206.1	Unknown_ 333.3129 @ 2.32		333.313	333.313	2.32	2.1412	2.194	0.3836	0.6867	206	0.8792	1	1				0	0	0	19424	17169	13269	16053	18125	5136	7706	11552	16344	15241	17542	10578	12683	16259	13546	8568	15300	13982	13358	14948	18050	9379	14935	14285	14354	13582	7987	15807	16350	15281
207.14	Unknown_ 334.1850 @ 12.45		334.185	334.186	12.45	12.5587	12.523	0.1954	0.2238	207	0.9161	1	1				0	0	0	6555	8785	6356	7839		4601	7168	8510	11194	9707	8706	5002	8864	12141	9206	10264	10112	18735	8873	8976	8309	14846	7676	8333	6682	9878	3467	9399	3354	32815
208.11	Unknown_ 335.1249 @ 0.60		335.125	335.125	0.6	0.3911	0.5528	0.6547	0.2462	208	0.781	1	1				0	0	0	56428	66203	30804	43775	29385	11452	30790	24894	30228	19638	35550	21302	50388	49889	43250	46045	47941	27967	70210	33766	58352	36659	58924	54461	34042	16574	10489	14285	10745	4795
208.27	Unknown_ 335.1250 @ 3.27		335.125	335.125	3.27	3.3305	2.987	0.3598	0.0987	208	0.685	1	1			RESOLVED	73	0	0.685	11194	15223	18169	8878	12608	12503	12992	7164	36689	7866	15501	11348	28482	17063	11506	14043	52887	46398	18213	13015	23929	9722	18665	11956	9503	17961	3758	7480	13093
208.7	Unknown_ 335.1250 @ 1.09		335.125	335.125	1.09	1.1005	0.9551	0.6548	0.5527	208	0.8534	1	1			RESOLVED	72	0	0.8534	71138	47156	43996	26925	35248	9836	18015	34061	55800	19187	36269	18406	57569	49472	50189	46126	118219	84118	30236	36937	34206	31479	54855	42992	45291	16378	13135	14315	35324	42657
209.1	{Unknown_ 335.2130 @ 0.59; Unknown_ 335.2203 @ 0.58}		335.22	335.22	0.58	0.6723	0.5369	0.8434	0.7181	209	0.8474	1	1			RESOLVED	74	0	0.8474	8750	7304		4272					132551	114009	167682	133160	13469	11848	10512	10622	161463	149659	147451	165025	148373	123317	153116	167776
210.2	Unknown_ 336.2054 @ 11.88		336.205	336.201	11.88	12.4557	12.182	0.2868	0.1729	210	0.5894	1	1				0	0	0	10904	16485	9801	11288	12627	9389	9049	11624	13009	10837	10570	7196	7979	9070	11165	15319	13730	18178	18618	8550	9138	9636	17722	13682	13426	14120	6841	8877	13824	14707
212.1	Unknown_ 336.3253 @ 3.90		336.325	336.326	3.9	3.4597	3.3806	0.2574	0.9698	212	0.7854	1	1			RESOLVED	75	0	0.7854													7911	7129	6176	7431	14629	9508	12316	12003	11788	10513	11732	10086	9175
213.3	Unknown_ 337.1041 @ 0.46		337.104	337.105	0.46	0.4149	0.442	0.5584	0.2178	213	0.8835	1	1			RESOLVED	76	0	0.8835	25825	26750	22875	27013	23399	14563	25539	24542	131532	131513	156452	94781	9645	9704	8861	9555	27806	35853	20969	39832	21565	36767	28343	41540	4193	3080
215.2	Unknown_ 337.2375 @ 0.80		337.238	337.235	0.8	0.7304	0.7131	0.3003	0.5406	215	0.8167	1	1			RESOLVED	77	0	0.8167	20132	13345	26149	16971	7474	3508	5727	8854	12925	7476	9864	10321	9974	12295	13682	14852	10261	13708	5942	19201	8183	10748	13761	21112	8707	5926	4170	6694	7109
216.13	Unknown_ 337.2730 @ 7.36		337.273	337.274	7.36	6.5122	6.3786	0.5531	0.7059	216	0.8291	1	1			RESOLVED	78	0	1.5391	31183	27778	40176	13062	32353	15506	22994	25729	13114	11183	21253	8676	25609	25784	19523	22866	33650	38032	31750	23395	38048	35465	28110	50853
216.29	{Unknown_ 337.2661 @ 7.64; Unknown_ 337.2733 @ 7.68; Unknown_ 337.2768 @ 7.68}		337.273	337.273	7.68	6.9906	6.7753	0.7377	0.0772	216	0.71	2	1			RESOLVED	78	0	1.5391	97018	47035	63540	91146	89411	48854	51699	60227	33568	40832	77997	15762	53536	55200	76266	58048	109744	73356	61120	75883	67464	68870	58678	50943
216.46	Unknown_ 337.2736 @ 2.39		337.274	337.272	2.39	2.4733	2.2656	0.3058	0.0064	216	0.6942	1	1			RESOLVED	80	0	0.6942	18761	9368	13939	12659	18098	4976	15350	11742	7083	6827	3461		18799	17075	15551	14981				7308	5858		5982	4840
216.6	Unknown_ 337.2736 @ 8.15		337.274	337.273	8.15	7.1635	7.3831	0.3088	0.0729	216	0.756	1	1			RESOLVED	79	0	0.756	12348	9739	12363	12023	9929	9489	14589	12035	7008	5624	2703	3243	13367	9065	10158	8637	14233	16480	11433	12737	16735	11665	20590	13385		5803			4766
217.5	Unknown_ 338.3417 @ 4.57		338.342	338.341	4.57	3.8378	3.8433	0.8771	0.9985	217	0.9536	1	1			RESOLVED	81	0	0.9536	43637	22821	26274	28257	32708	8802	26568	10101	34255	13487	24730	11147	323932	434810	442857	401582	708626	618225	634655	594597	614254	602786	542779	576603	478097	13959	11867	20148	11095	17816
219.14	{Unknown_ 339.2869 @ 8.06; Unknown_ 339.2919 @ 8.03}		339.287	339.289	8.06	7.0623	7.2654	0.9173	0.8363	219	0.711	1	2			RESOLVED	83	0	1.404	340857	236892	295202	363260	396268	338869	462581	364227	132274	127535	84996	77132	286572	282210	306857	324596	335729	333900	299645	292932	350450	214269	328123	307614		86962	76515	57221	48672	100016
219.2	Unknown_ 339.2878 @ 2.88		339.288	339.288	2.88	3.2088	2.7101	0.521	0.6681	219	0.6011	1	1			RESOLVED	85	0	0.6011	44749	42529	44961	40079	53205	41008	36466	40394	11213	15552	13968	10883	28349	31667	30098	23066	22618	13388	7906	13363	13228	12244	14024	14069		8989	2469	13187	6394	12979
219.32	Unknown_ 339.2897 @ 7.61		339.29	339.289	7.61	6.3401	6.687	0.724	0.3362	219	0.646	2	1			RESOLVED	84	0	0.646	118064	88323	44014	32571	57677	36328	52982	37060	31408	26674	49083	19910	54983	37431	64828	40425	96802	81689	62621	69323	63149	62035	60940	57310		37457	21262	18829	12236	37874
219.46	Unknown_ 339.2886 @ 8.14		339.289	339.289	8.14	7.5636	7.37	0.9181	0.1832	219	0.693	2	1			RESOLVED	83	0	1.404	336082	92824	314098	367030	399776	341102	463360	372714	136007	122939	82581	74398	293105	280601	313444	297165	339826	345981	312873	198032	370171	191976	331301	305863		89605	80595	60322	55203	104962
219.95	Unknown_ 339.2875 @ 8.50		339.288	339.289	8.5	7.6924	7.8422	0.5724	0.2127	219	0.7333	1	1			RESOLVED	82	0	0.7333	27806	27737	23988	29603	20732	23771	31391	13206	7767	10352	8938	5072	30370	28896	27532	18655	34156	32663	32927	28910	31020	33192	28743	18218		220895	194069	153443	145298	232239
221.1	Unknown_ 340.3497 @ 4.57		340.35	340.348	4.57	3.8368	3.8433	0.4376	0.9793	221	0.8101	1	1				0	0	0													10237	12811	12738	6829	23540	19722	18092	16696	19336	20246	16657	17841	14803
223.1	Unknown_ 341.1955 @ 0.50		341.195	341.195	0.5	0.4605	0.4736	0.1807	0.7937	223	0.8327	1	1				0	0	0		3403	2166			12346	2569		12753	11292	5545	13517					9655	14007	8296	5730	8644	8538	5829	4015
225.1	{Unknown_ 341.2466 @ 0.52; Unknown_ 341.2489 @ 0.52}		341.249	341.249	0.52	0.5179	0.4894	0.799	0.7248	225	0.9533	1	1				0	0	0	157519	130926	128968	141529	103477	31155	67130	79839	69783	51773	75010	59755	121881	137465	122860	115627	101710	69573	78435	97157	89205	87635	89484	89028	96758	279807	241775	215962	269965	250264
226.17	Unknown_ 341.3035 @ 7.84		341.303	341.305	7.84	7.0476	6.9798	0.5492	0.553	226	0.8667	1	1			RESOLVED	86	0	0.8667	33304		21913	25392	31360	25435	37373	24720		8971	10160				23265	25568	32374		30181	4339	25126	23496	28154	26297		110303	77577	74944	75765	120757
226.37	Unknown_ 341.3035 @ 8.13		341.303	341.305	8.13	7.185	7.357	0.548	0.6998	226	0.7621	1	1			RESOLVED	88	0	0.7621	33304	25934	21913	25392	31360	25435	37373	24720	13762	8971	10160	12358	23606	20779	23265	25568	32374	35698	30181	22150	25126	23496	28154	26297		110303	77577	74944	75765	120757
226.6	Unknown_ 341.3032 @ 10.84		341.303	341.305	10.84	10.8472	11.1325	0.3676	0.6678	226	0.6409	1	1				0	0	0	18814	9027	17820	18571	8718	9433	11822	14879	11034	8086			11234	13399	12513	31043	20012	29866	14297	7524	11312	14617	22749	26199		5466
226.8	Unknown_ 341.3045 @ 8.47		341.305	341.305	8.47	7.6924	7.8029	0.6448	0.7589	226	0.8592	1	1			RESOLVED	87	0	0.8592	55631	50357	25251	31840	47719	37205	38185	25621	25130	19217	11966	8142	40447	37814	40650	25352	53856	53001	50317	45560	46161	32881	50762	25946		134483	124814	97620	94457	170962
227.1	Unknown_ 343.1564 @ 0.99		343.156	343.154	0.99	1.0368	0.87	0.4291	0.8084	227	0.6769	1	1				0	0	0	26828	20636	10481	17669	8427	2727	7571	6109	17430	12732	13452	9112	16694	16983	15463	15331	31242	22394	18560	19856	20342	18037	22529	14614	55389
229.2	Unknown_ 343.2238 @ 0.80		343.224	343.223	0.8	0.4751	0.7131	0.6222	0.4269	229	0.7096	1	1				0	0	0									78268	61948	64472	37667					42639	34871	24366	25662	34277	26954	32781	13301
231.3	Unknown_ 344.1354 @ 0.36		344.135	344.134	0.36	0.3659	0.363	0.0722	0.4283	231	0.8487	1	1				0	0	0	23442	28795	22213	34723	7255	4897	7975	6983	4246	3806	5274	4427	5676	7265	6873	6845	5067	4427	6192	4493	6004	5340	6871	5521
232.1	{Unknown_ 344.3165 @ 8.23; Unknown_ 344.3205 @ 8.25}		344.32	344.32	8.25	7.3557	7.5143	0.8853	0.8808	232	0.8441	1	1				0	0	0	250840	168074	178997	210905	167503	119829	163742	126606	159988	168257	82056	77694	242370	232695	243469	256508	289905	224228	220404	223362	304160	186417	296368	195428	360192	184913	147845	138749	123149	173178
233.1	Unknown_ 345.1295 @ 0.46		345.13	345.131	0.46	0.4358	0.442	0.0071	0.6766	233	0.7995	1	1				0	0	0	2585	2636	3040	3706	2655	1168	3266	3103			3006		5861	6258	4858	4495	8399		4985	5026	5943		3720	6008		10472	4630	4472	6414
235.1	Unknown_ 346.1909 @ 0.70		346.191	346.186	0.7	0.4419	0.6325	0.3804	0.7629	235	0.5692	1	1				0	0	0	18122	14414	13956	17548	14305	7797	8365	13182	18010	11955	17746	12217	17722	16555	13827	12678	17425	19169	14458	11991	16202	10898	15138	14401	14174	34076	28851	27739	32710	40639
236.1	{Unknown_ 346.2719 @ 1.68; Unknown_ 346.2752 @ 1.70}		346.275	346.272	1.7	1.4261	1.5344	0.419	0.7158	236	0.6934	1	1				0	0	0	19691	22159	18002	12806	16761	17312	8236	10504	18426	11389	18684	16391	8854	10267	10041	9925	21557	16382	13634	17122	12628	11730	20703	16207		74982	53668	54402	68104	62311
237.1	Unknown_ 347.1849 @ 0.48		347.185	347.181	0.48	0.4379	0.4578	0.0213	0.2987	237	0.7302	1	1				0	0	0		4658	4058	2377			6865	3111	4728	3062	7562	3457	6322	4787	6537	2733	7357	3771	4460	4257	4394	4804	4532	4867	4854	10387	8610	8335	7336	22781
240.1	Unknown_ 348.2894 @ 2.06		348.289	348.288	2.06	1.7537	1.9188	0.1624	0.5309	240	0.7435	1	1				0	0	0	11631	11661	10996	4765	8926	4461	9344	5732	8061	6500	10822	7555	7974		5055		11017	9689	4823	8094	7481		10698	6288		46662	49681	30808	53173	65318
246.1	Unknown_ 353.2650 @ 2.79		353.265	353.266	2.79	2.6602	2.6375	0.556	0.8667	246	0.8662	1	1			RESOLVED	89	0	0.8662	67271	50371	49412	27599	61058	28190	43810	37834	19590	19960	21329	19918	19805	21991	25360	18859	36531	21038	29575	26725	27714	20496	23801	24508		16279	8458	14917	12098	25107
247.1	Unknown_ 354.2774 @ 1.15		354.277	354.276	1.15	1.0265	1.0072	0.2527	0.6336	247	0.8315	1	1				0	0	0	12352	11182	11555	9748	11935	6734	4178	8620	12780	7869	10157	6741	16121	13921	20170	18518	10961	14299	8920	9012	9396	8906	8746	10265	9850	9224	7195		4552	17065
252.1	Unknown_ 355.2835 @ 2.35		355.284	355.283	2.35	2.0151	2.2249	0.6441	0.2294	252	0.7275	1	1				0	0	0	75347	68503	68808	40703	67972	20805	49581	57646	40296	35425	21957	9619	67606	54454	74652	60985	31430	32515	13490	24303	27446	21225	30007	19595	6781				2489
253.12	Unknown_ 356.2755 @ 0.47		356.276	356.279	0.47	0.4919	0.4499	0.0265	0.0133	253	0.7676	1	2			RESOLVED	90	0	1.5151	5775	5976	4436	6085			2026	4401		2599	5279	3045	6781	4983	4405	5473	8138	4704	3205		4772		5035	2065
253.2	Unknown_ 356.2784 @ 0.58		356.278	356.279	0.58	0.6511	0.5369	0.0535	0.7265	253	0.7475	2	1			RESOLVED	90	0	1.5151	5911	6232	5280	5962		2617		3173	6648	1598	6092	4244	8275	5616	4724	5778	8806	4961	4343		3828		5951	6206
254.12	Unknown_ 357.2981 @ 2.86		357.298	357.3	2.86	2.7165	2.6943	0.7711	0.0075	254	0.7635	1	2			RESOLVED	91	0	1.5676	186436	161792	169441	157963	181115	150113	140563	146103	35844	46126	48604	31918	109061	95789	87153	82223	66949	51199	34547	50488	53696	36064	46264	46820		21447	14775	21380	17678	36469
254.5	{Unknown_ 357.2972 @ 2.96; Unknown_ 357.3000 @ 2.97}		357.3	357.3	2.97	2.8613	2.7789	0.7822	0.2034	254	0.8041	1	1			RESOLVED	91	0	1.5676	189237	163768	181080	162633	185258	149954	143940	146891	38905	47402	54530	32614	110473	97146	90957	94451	69423	51078	33797	49357	51644	36769	47140	49578		21873	14701	22693	18294	38420
255.36	Unknown_ 359.2194 @ 2.47		359.219	359.219	2.47	2.0566	2.3456	0.0305	0.1011	255	0.7316	1	1				0	0	0	4681		6626							6166	4323					1269	38290	12121	2143	3057	5143	1068	5856		4813		2937
256.1	{Unknown_ 359.3127 @ 3.73; Unknown_ 359.3173 @ 3.76}		359.317	359.314	3.76	3.4263	3.2926	0.4078	0.6207	256	0.676	1	1			RESOLVED	92	0	0.676	26144	24797	15796	20713	15648	13238	16280	15015	12081	11456	16396	8216	12939	16278	14088	14440	19200	14913	13796	17436	15660	12080	15886	15719	10947	13379	12057	18658	13711	20295
257.1	Unknown_ 360.3246 @ 4.58		360.325	360.323	4.58	3.8372	3.8507	0.6825	0.9833	257	0.8599	1	1				0	0	0													29079	37026	35011	35183	58562	46125	49998	45101	48548	47565	42877	44241	41893
258.16	{Unknown_ 360.3488 @ 2.14; Unknown_ 360.3523 @ 2.18}		360.352	360.352	2.18	2.0594	2.0471	0.6998	0.6327	258	0.9407	1	1			RESOLVED	94	0	0.9407	58034	53284	49970	45678	39762	28558	33966	32510	47957	48118	44677	18553	55900	63766	50371	54668	67415	50960	37104	48628	58350	38580	51452	49629	21430	85475	64279	63131	91412	207086
258.26	{Unknown_ 360.3510 @ 2.37; Unknown_ 360.3542 @ 2.39}		360.351	360.351	2.37	2.2413	2.2453	0.7107	0.6592	258	0.9569	1	1			RESOLVED	93	0	0.9569	56710	55750	51530	44585	39725	21939	34880	32707	46625	50548	64243	27342	54434	63584	55522	53116	60413	54982	37863	50605	61525	38207	52405	55092	20233	83176	58367	65039	79522	194790
258.6	Unknown_ 360.3536 @ 2.03		360.354	360.351	2.03	1.7696	1.8865	0.6783	0.0578	258	0.6927	2	1				0	0	0	57536	46315	48274	44919	39176	21525	26348	41294	33969	39859	64106	15143	56285	52437	42791	47843	66880	47471	33919	46958	39297	35862	40966	50840	15662	83688	56933	76806	90685	201020
260.3	Unknown_ 362.2188 @ 11.88		362.219	362.217	11.88	12.4365	12.182	0.0287	0.1872	260	0.6871	1	1			RESOLVED	95	0	0.6871	1590	5971	6611	2450			5778		8824		5676		2174	3455	4365	3878	14771	5865	5330	1292	6764	2721	2359		4051	11517	2979	3921	4628	812
265.1	Unknown_ 364.2600 @ 6.75		364.26	364.256	6.75	5.9112	5.6821	0.0444	0.7545	265	0.5524	1	1				0	0	0	5417	2373		3314	4933		5573	3654			7422	2599	3062	10707	7986		5430	4589	5087		8980	5491	7499	6440		11056	8317	8702	6343
266.1	Unknown_ 365.1359 @ 1.00		365.136	365.136	1	1.0335	0.8784	0.3535	0.8086	266	0.7832	1	1				0	0	0	19323	17902	13703	11872				6104	12544	8082	9872	2393	13136	13907	12820	12818	19524	18055	12999	16917	16011	13291	17745	19080	44211
268.26	Unknown_ 365.2286 @ 0.86		365.229	365.231	0.86	0.6283	0.7621	0.1206	0.0352	268	0.7319	1	1				0	0	0	20727	2408	3492	3743					11596	9489	10920	6875		4938	6998	3958	7196	13666	7123	9588	6471	7840	4818	8544	749		5957	6145	5569
270.5	Unknown_ 366.3721 @ 5.04		366.372	366.373	5.04	4.3908	4.1947	0.3617	0.9573	270	0.7066	1	1			RESOLVED	96	0	0.7066	23736	16111	13591	7478	25892	5879	11240	4325	8525		10398	3325	20356	36802	10544	9016	19826	21634	29924	26061	19709	22129	7990	4567	6269	13231	13683	15585	11319	57118
271.37	{Unknown_ 367.3343 @ 9.47; Unknown_ 367.3401 @ 9.47}		367.34	367.335	9.47	9.1254	9.1015	0.906	0.7081	271	0.7045	1	1			RESOLVED	98	0	0.7045	22081	21101	13728	25590	35596	30138	28583	25329	794823	686635	497663	542680	35153	33565	32250	29678	1478039	1484354	1368404	1148800	1507069	1043093	1364004	1154109
271.45	Unknown_ 367.3360 @ 10.36		367.336	367.335	10.36	10.4877	10.4146	0.7782	0.865	271	0.8739	1	1			RESOLVED	97	0	0.8739	119775	86055	67779	128642	39596	47491	54106	81651	56687	71621	48413	53035	98215	100108	102633	111514	107712	69103	77669	65541	83996	79993	77565	69089
271.8	Unknown_ 367.3357 @ 9.04		367.336	367.335	9.04	8.362	8.5392	0.9394	0.7354	271	0.7874	1	1				0	0	0	10357	6865	3149	9934	6991	6697	3636		790150	424388	481861	534634	14967	13492	20296	20445	1557617	1476553	1399635	1160510	1548144	1021634	1403227	1175691		18934	20538	17286	16731	18675
272.1	Unknown_ 368.3205 @ 8.07		368.32	368.321	8.07	6.9936	7.2785	0.743	0.7078	272	0.7486	1	1				0	0	0	63820	43868	35237	76634	43481	39746	45218	38204	43942	54030	55585	32604	77388	69093	71098	84157	86547	67501	78567	63404	95491	57867	81799	60959	87357	51290	45229	47105	32677	75206
273.1	Unknown_ 369.1901 @ 0.47		369.19	369.188	0.47	0.4928	0.4499	0.0042	0.8675	273	0.7295	1	1				0	0	0	10811	3223	2716	4617		1081	5115			1432	1393			6551	2548	1577			3304	3747	3468	1028	10145	3054	3911				1499
275.1	{Unknown_ 369.2786 @ 0.68; Unknown_ 369.2819 @ 0.67}		369.282	369.281	0.67	0.6616	0.6085	0.8808	0.8504	275	0.8954	1	1				0	0	0	186918	218384	196019	239030	126356	65578	72187	147264	194354	142846	172889	137313	229994	221884	201203	180940	208968	216728	148508	193842	187970	118764	206196	218270	167328	388096	394079	388758	425425	390516
276.1	{Unknown_ 369.3509 @ 10.49; Unknown_ 369.3579 @ 10.45}		369.351	369.351	10.49	10.4856	10.616	0.9998	0.9996	276	0.873	1	1			RESOLVED	100	0	1.5774	75144421	55159791	37761891	60349160	11959776	27232143	29496655	37896928	34521933	42194497	19725081	32987940	63826583	33898266	65350343	68593021	65089365	45371091	37309531	47277744	64057400	57012316	47254129	52906935		265096	105033	195555	169884	275617
276.114	Unknown_ 369.3494 @ 10.38		369.349	369.351	10.38	10.2351	10.4457	0.7554	0.9977	276	0.7044	2	1			RESOLVED	100	0	1.5774	53445	907742	40014	5535088	11441864	1953585	41279	3424497	60011	6152120	50723	15076	66554	4684203	68107	67718	54955	61652	8971525	3839539	71748	64392	48498	42984		175302	106002	132954	162512	262207
276.132	Unknown_ 369.3506 @ 3.09		369.351	369.348	3.09	2.9825	2.8656	0.6443	0.0242	276	0.6564	1	1			RESOLVED	106	0	1.1771	35038	41648	43368	34850	44485	34506	42284	35239	27934	32400	34202	19635	49242	46110	47620	43679	50582	35992	45481	39805	32659	25884	42999	34294
276.153	Unknown_ 369.3526 @ 4.21		369.353	369.349	4.21	3.2115	3.5869	0.0662	0.5266	276	0.5207	1	2			RESOLVED	106	0	1.1771	6235	5974	3058	4348	6305		4597	3540		5470	5513		5775	7816	6344	6299	7954	9028	6457	6372	4626	8788	4309	2366			4507	5208	4255
276.171	Unknown_ 369.3490 @ 10.78		369.349	369.351	10.78	11.0502	11.048	0.9996	0.9191	276	0.8762	1	1			RESOLVED	99	0	0.8762	71538408	46950771	35529135	55033302	11297740	25254646	27761618	37489643	33695314	38066188	16626885	31455240	63395417	28202797	63617566	65453958	61187340	54427472	34943143	27891979	59889314	55456257	45122009	50734270		180154	104921	131568	159775	257378
276.228	{Unknown_ 369.3489 @ 10.06; Unknown_ 369.3522 @ 10.08}		369.349	369.351	10.06	9.8224	9.9482	0.737	0.9738	276	0.7462	1	1			RESOLVED	105	0	0.7462	54749	48959	48235	71889	31315	30038	42488	40753	59376	61575	70396	32703	66550	100255	69709	69314	95164	52867	47102	53996	69874	67508	69330	62884		14179	9382	10172	10943	15035
276.29	Unknown_ 369.3510 @ 9.02		369.351	369.351	9.02	8.3274	8.5135	0.9774	0.8835	276	0.8175	1	1			RESOLVED	103	0	0.8175	69049	33816	51078	31571	54598	18883	23600	8437	6948163	2244282	4386290	7541191	79923	153177	129883	106031	15671950	13713324	13228299	10830855	14784250	6993633	12584143	11069884
276.47	Unknown_ 369.3512 @ 10.62		369.351	369.351	10.62	10.9489	10.8136	0.9997	0.999	276	0.8688	1	1			RESOLVED	101	0	0.8688	75054131	55830901	37879216	60812239	12063145	27303426	29536672	37817176	34596362	41162403	10875370	33152157	63473779	28348948	65187589	68528321	65531788	45183634	37548358	47329408	64235508	56983352	47343457	53163522		183325	105359	196781	174540	276593
276.64	Unknown_ 369.3504 @ 7.49		369.35	369.351	7.49	6.5602	6.5375	0.5993	0.5791	276	0.9573	1	1				0	0	0									25185	31499	45503	7771		6359	7934	2444	36723	22082	57727	21153	34742	41603	37748	31097
276.71	{Unknown_ 369.3500 @ 11.02; Unknown_ 369.3526 @ 10.99}		369.353	369.351	10.99	11.4262	11.3338	0.9999	0.9412	276	0.8176	1	1			RESOLVED	102	0	0.8176	74156469	57120251	38388163	67587457	12428085	27513938	29525414	37987601	34558994	41532189	11417074	33737039	63973800	48607664	65304862	67884475	65650972	55549858	36267486	46455378	63453057	56455016	47578246	52829647		184415	104585	201112	171448	100702
276.79	{Unknown_ 369.3480 @ 6.05; Unknown_ 369.3510 @ 6.05}		369.348	369.351	6.05	4.9523	5.0011	0.954	0.9759	276	0.7892	1	1			RESOLVED	104	0	0.7892	615494	450951	511344	522990	596851	325890	290657	307439	374656	413071	537970	178901	695460	837104	809773	689145	776827	641425	685773	548475	769265	531615	664055	659411		1769871	1840042	1224667	457147	2063879
278.1	Unknown_ 370.2565 @ 5.29		370.257	370.257	5.29	4.37	4.3851	0.4897	0.2716	278	0.9158	1	1				0	0	0	25001	23798	20777	13309	15097	12437	12744	10069	17846	6783	19944	5605	27982	26394	25712	21252	31558	13157	20674	20099	23138	23201	27099	19801
279.11	Unknown_ 370.2938 @ 10.96		370.294	370.295	10.96	10.8804	11.2948	0.3704	0.3212	279	0.6254	1	1				0	0	0	16796	15110	7903	18763	253297	41534	13603	9441	23311	15805	86575	107503	11807	9378	5316	9205	18846	18822	10622	8123	7585	8506	14328	7232
279.2	{ACar 14:1;@0.79; Unknown_ 370.2974 @ 0.74}	CAR 14:1	370.295	370.295	0.79	0.7356	0.705	0.4763	0.8261	279	0.9003	1	1	[M+H]		RESOLVED	107	0	0.9003	21621	18960	24987	21258	28203	10547	13559	15101	20352	20964	20070	18602	17709	25526	22448	17973	19785	18167	19772	15654	16250	23649	16158	15238	18058	31575	34076	37811	35094	32119
281.7	Unknown_ 370.3654 @ 3.10		370.365	370.368	3.1	2.6646	2.8726	0.1061	0.0435	281	0.7061	1	1				0	0	0		6594	8517	7964	8352	8189	9666	8264		4794	5814	4882	7564	4233	6872	6798	7834	4836	4382	6056	7347	6733	7190	5904
283.12	{Unknown_ 371.0961 @ 3.03; Unknown_ 371.1017 @ 3.06}		371.102	371.101	3.06	2.9871	2.8444	0.6386	0.6935	283	0.8332	1	1			RESOLVED	113	0	0.8332	36931	43323	146793	83409	29675	30879	25647	37073	44390	38653	69547	40222	32983	21585	43372	74535	21623	29457	23805	47274	16898	25760	9755	39183	40786	48578	30895	50121	53760	99132
283.127	{Unknown_ 371.0989 @ 5.58; Unknown_ 371.1023 @ 5.63}		371.102	371.101	5.63	4.7342	4.6504	0.4239	0.314	283	0.8407	1	1			RESOLVED	112	0	0.8407	26856	16358	35896	26020	11818	4440	9898	10850	18772	7108	16252	39695	45834	116759	85718	28992	8884	15795	33249	30943	16119	16711	8278	10968	10673	9755	30672	12323	33597	40193
283.165	{Unknown_ 371.1006 @ 3.99; Unknown_ 371.1053 @ 4.03}		371.101	371.101	3.99	3.4929	3.4388	0.4128	0.5865	283	0.9066	1	1			RESOLVED	110	0	0.9066	20596	10715	64994	45566	14447	9986	17063	15659	15892	14588	27483	53064	15952	23032	57669	36940	11650	14261	14721	17272	13067	16019	11657	19583	19139	10342	20226	19082	21398	23757
283.214	Unknown_ 371.1001 @ 2.06		371.1	371.101	2.06	2.0547	1.9188	0.3211	0.5149	283	0.7963	1	2			RESOLVED	109	0	1.5676	15837	14149	36197	23727	14262	8810	9107	6455	16587	15541	15102	10315	27041	5224	12596	11942	4370	6605	5419	21982	4534	9809	10996	12475	9889	11124	6031	6133	32391	20084
283.228	Unknown_ 371.1005 @ 2.20		371.101	371.101	2.2	2.2502	2.0683	0.3095	0.0549	283	0.7713	2	1			RESOLVED	109	0	1.5676	9614	13278	40726	24267	14642	8812	9119	7035	16606	17421	15324	11553	27688	6795	12735	12162	5211	7199	5465	22700	4419	9775	11183	12646	9975	10933	6128	5933	32675	19799
283.39	{Unknown_ 371.0973 @ 2.59; Unknown_ 371.1031 @ 2.60}		371.103	371.101	2.6	2.5093	2.4703	0.0498	0.0282	283	0.8612	1	1			RESOLVED	111	0	0.8612	3145	1747	3537	5468	5635		3017	5595	10722	15723	7279	19571	15143	5804	27873	11104	5249	4630	3180	7483	861	6596	2136	3520	9097	4094	2696	2783	6178	7553
283.396	Unknown_ 371.1010 @ 1.56		371.101	371.101	1.56	1.2963	1.3909	0.0306	0.4246	283	0.8398	1	1				0	0	0	3411	4857	11610	4920	9616	3114		4195	10798	2954	4835	5784	13512	5646	7458	9696	4625	5979	2396	6313	2345	3377	3421	5997	4550		1225	1870	6195
283.411	Unknown_ 371.1020 @ 4.39		371.102	371.101	4.39	3.6898	3.7133	0.0139	0.8079	283	0.7764	1	1			RESOLVED	114	0	0.7764	5852	1314		1949			3174	3475	16753	4140	4560	45735	25450	12844	84577	13090	3286	13082	1832	3458	1280	4194	2044	5093	3293	1965	7041	12867	9632
283.43	Unknown_ 371.1011 @ 5.04		371.101	371.101	5.04	4.191	4.1947	0.5105	0.5887	283	0.9751	1	1			RESOLVED	108	0	0.9751	22683	22910	23499	20657	38477	14418	21294	15529	18288	9000	19610	16751	88707	63220	84580	49181	11717	42379	11717	48700	16968	56832	9290	44727	47560	26023	19924	12899	24070	41163
286.1	{Unknown_ 371.2592 @ 5.87; Unknown_ 371.2649 @ 5.88}		371.265	371.264	5.88	4.8728	4.8551	0.6404	0.6207	286	0.9449	1	1				0	0	0	34404	45285	30330	30096	27391	25327	18525	25327	26032	24570	34275	21749	48830	45946	40324	46158	64797	49323	60086	46724	48089	42289	64456	31412		5506	7618
287.14	Unknown_ 371.3233 @ 1.07		371.323	371.327	1.07	0.8419	0.9379	0.0399	0.2498	287	0.7053	1	1			RESOLVED	116	0	0.7053		3726		3838		1997		3114	16845	9112	14720	9741			2021		15015		12677	2936	5280		6841	3957
287.2	{Unknown_ 371.3156 @ 3.99; Unknown_ 371.3216 @ 4.02}		371.316	371.315	3.99	3.3758	3.4388	0.7118	0.9829	287	0.8763	1	1			RESOLVED	115	0	1.6449	70725	78133	55815	41101	74824	31417	37583	59468	69710	48756	29950	36308	93244	80581	34030	47674	113532	42055	59566	37527	96252	43526	58652	20531	34484	55069	30933	39689	29210	78325
287.25	Unknown_ 371.3164 @ 4.06		371.316	371.315	4.06	3.6341	3.4851	0.7134	0.9924	287	0.7686	2	2			RESOLVED	115	0	1.6449	69808	75524	56038	29221	73790	26951	38089	59212	68610	49380	32745	37975	80026	78655	30477	48097	140840	41458	57257	36779	96480	35597	58857	23688	33581	44268	30858	40171	28869	87781
287.55	Unknown_ 371.3191 @ 9.42		371.319	371.327	9.42	9.1289	9.0346	0.3988	0.1568	287	0.5456	1	1				0	0	0	23540	18348	4031	9135	35976	5845	16929	5236	20289	17512	11039	27517	17412	12353	6442	14810	21297	11033	25409	15614	11329	8241	14800	22107	12242	15218	8357	9169	5953
288.15	Unknown_ 371.3591 @ 10.98		371.359	371.358	10.98	11.4183	11.3209	0.9883	0.3408	288	0.7634	1	1			RESOLVED	117	0	0.7634	3031755	2441754	1712264	2700824	639749	1178046	1421508	1742693	1702358	2153402	1263843	1607727	2516432	2062390	2588206	2738351	2650298	2263531	1678422	2070698	2739257	2326210	2057581	2261412		11314	3743	6719	13810	8685
289.1	Unknown_ 372.1589 @ 0.61		372.159	372.158	0.61	0.4474	0.5608	0.4861	0.8893	289	0.7991	1	1				0	0	0	27322	32998	28839	33867									99932	95186	93208	75024	12738	8972	7404	10332	10125	6496	10242	8849
290.5	Unknown_ 372.3064 @ 2.36		372.306	372.31	2.36	2.202	2.2351	0.4822	0.5509	290	0.7564	1	1			RESOLVED	118	0	0.7564	40692	37151	25862	26584	39578	17701	43927	36153	20064	16540	17931	8773	43008	44053	41205	39978	15962	19402	12036	13650	16563	9860	16446	12812
292.1	Unknown_ 373.0395 @ 0.50		373.039	373.042	0.5	0.6172	0.4736	0.3119	0.5626	292	0.6973	1	1				0	0	0	28078	21836	19133	22246	11949		9455	8687	12697	9033	11718	8819	22104	23458	21106	20332		8515		8698		7695		9043
294.1	Unknown_ 374.1567 @ 0.63		374.157	374.155	0.63	0.4458	0.5767	0.2025	0.7735	294	0.7244	1	1				0	0	0	9128	10924	8778	11022									32218	30665	30513	27703	4904		2969	3511	3813		4064	3453
295.8	Unknown_ 374.3251 @ 3.16		374.325	374.326	3.16	2.8579	2.9139	0.5591	0.51	295	0.8737	1	1			RESOLVED	119	0	0.8737	70650	61439	57352	54506	68035	59394	50433	47438	12864	17779	18678	12293	37092	36025	34017	31882	20780	17539	19298	17146	17603	13695	17474	18200				3959	4848
296.1	{Unknown_ 374.3758 @ 3.84; Unknown_ 374.3798 @ 3.82}		374.38	374.379	3.82	3.4657	3.33	0.3616	0.5628	296	0.8244	1	1			RESOLVED	120	0	0.8244	17536	14902	12975	11703	9763	4962	6996	9058	11587	13511	12341	6187	13991	16552	15819	15706	17951	12781	15978	17657	14916	13269	13905	13669	25018	11361	13182	17050	12257	28676
297.1	Unknown_ 374.7849 @ 5.32		374.785	374.785	5.32	4.3964	4.4081	0.3132	0.4843	297	0.9386	1	1				0	0	0	12778	13351	11630	10117	9673	5983	7597	6653	10551	4659	11950	4680	14452	16670	12052	12295	14796	10456	12358	12007	14944	13862	15085	11387	19409	11882	12820	10655	13722	12716
298.3	Unknown_ 376.2312 @ 11.59		376.231	376.233	11.59	12.1379	11.9626	0.0144	0.1636	298	0.7421	1	1				0	0	0	8186	2803	5931	1135							6604		4850	2645	3570	5460	7254	3156	3785	1043		4671
299.1	{Unknown_ 376.3401 @ 3.80; Unknown_ 376.3449 @ 3.75}		376.34	376.342	3.8	3.4339	3.3175	0.0297	0.2397	299	0.7706	1	1				0	0	0	8463	7318	5348	6233	4808	3904	4888	4960			4604			4414	4835	4914	4623			5416	4729		4958	4465				4396	3837
300.13	Unknown_ 376.3964 @ 10.44		376.396	376.395	10.44	10.5417	10.5389	0.7662	0.9859	300	0.8881	1	1			RESOLVED	122	0	0.8881	91950	79639	39974	96012	28133	28299	37343	34985	44197	112453	58357	49021	73832	72105	89329	74470	85811	72278	68154	72110	86258	79431	60899	75814	500503	658596	487840	189056	699404	194410
300.8	Unknown_ 376.3945 @ 10.68		376.394	376.395	10.68	10.9228	10.9028	0.9662	0.982	300	0.9435	1	1			RESOLVED	121	0	0.9435	1641120	350772	806732	781194	162482	404027	473724	655602	796468	831969	588970	771301	936428	841111	961746	1487296	1739764	831634	1028347	523346	1108700	550930	1549065	879826	1841260	2196054	1226394	2336818	2021285	2844386
302.12	{Unknown_ 377.2632 @ 3.71; Unknown_ 377.2679 @ 3.70}		377.268	377.268	3.7	3.4012	3.2555	0.5651	0.8037	302	0.8154	1	1				0	0	0									21489	14552	26508	16261					33586	25273	27537	32860	27781	21050	28129	28811
302.2	Unknown_ 377.2659 @ 2.37		377.266	377.267	2.37	2.2048	2.2453	0.5981	0.9013	302	0.8736	1	1			RESOLVED	123	0	0.8736	71207	64741	58645	40143	62520	33464	58946	50621	28427	23545	17525	7091	58973	69503	64261	58781	25742	22203	12775	19946	21725	14525	22339	22287
303.3	Unknown_ 377.3267 @ 2.24		377.327	377.325	2.24	2.2235	2.1105	0.3226	0.4226	303	0.8193	1	1			RESOLVED	124	0	0.8193	28341	28782	24089	23895	17857	9468	11131	11939	12559	18152	14056	10265	15417	18505	16696	14290	11153	10878	7823	5930	9095	6665	9985	7150	7838
306.15	Unknown_ 379.2818 @ 2.98		379.282	379.282	2.98	2.858	2.7863	0.7254	0.9353	306	0.8904	1	1			RESOLVED	126	0	0.8904	141811	117867	119893	109585	138224	118437	101895	100265	30130	33622	36338	23558	75167	75915	64793	66530	48088	33388	20326	34200	35995	23158	37353	34201		11910	5360	9499	9809	18653
306.3	Unknown_ 379.2818 @ 2.88		379.282	379.282	2.88	2.7083	2.7101	0.7254	0.5244	306	0.9419	1	1			RESOLVED	125	0	0.9419	141811	117867	119893	109585	138224	118437	101895	100265	30130	33622	36338	23558	75167	75915	64793	66530	48088	33388	20326	34200	35995	23158	37353	34201		11910	5360	9499	9809	18653
306.9	Unknown_ 379.2881 @ 0.50		379.288	379.288	0.5	0.4544	0.4736	0.0275	0.4232	306	0.9018	1	1				0	0	0									6553	3033	4536	4611		3497			8105	4826	3211	5431	5633	4311	5572	5668	5422	16971	15452	10743	15496	23707
307.1	{Unknown_ 381.2955 @ 3.76; Unknown_ 381.2991 @ 3.76}		381.299	381.297	3.76	3.418	3.2926	0.3949	0.935	307	0.7153	1	1				0	0	0	27253	28092	15574	21066	16854	12836	12333	15613	14268	9857	17283	8942	13596	17059	14685	14502	16654	14353	9261	17083	15486	11150	15952	13385	10711	14542	13332	18686	14714	20319
309.1	Unknown_ 383.3308 @ 5.68		383.331	383.33	5.68	4.5475	4.6906	0.2773	0.8073	309	0.7666	1	1			RESOLVED	128	0	0.7666	18636	10018	9854	8745	8837		6022	7412	15406	10161	18242		8457	14931	11134	10484	18650	9892	31858	20643	19054	13115	8559	12358	3611	12492	20650	10331	14437	32118
309.118	Unknown_ 383.3302 @ 4.80		383.33	383.33	4.8	4.1215	4.0137	0.1794	0.4172	309	0.8557	1	1			RESOLVED	127	0	0.8557	10445		3662	4080							1531			4903	16027	11282	23056	17987	3659	6335	10811	12632	5428						6426
309.132	Unknown_ 383.3180 @ 8.57		383.318	383.316	8.57	8.0362	7.9336	0.1858	0.5723	309	0.7447	1	1			RESOLVED	129	0	0.7447					10747	8786	5760	2583				3033		10024	3937	2620		8530	9153	9710		9588	5075
310.11	Unknown_ 383.3655 @ 10.90		383.365	383.366	10.9	11.1092	11.2149	0.8887	0.5096	310	0.8137	1	1			RESOLVED	130	0	1.5368	322776	237745	204726	282874	51878	106282	135519	162820	215909	223761	131682	142530	206539	168730	175052	206814	280242	206432	233544	230700	264686	245893	259885	235532
310.6	Unknown_ 383.3661 @ 10.73		383.366	383.366	10.73	10.668	10.976	0.8892	0.7601	310	0.7231	2	1			RESOLVED	130	0	1.5368	328417	242702	203418	287579	53553	106369	134844	162932	217899	228267	133538	143096	206162	169116	176713	209467	283969	204143	237560	228926	268753	247099	263301	238841
311.3	Unknown_ 383.3809 @ 10.88		383.381	383.382	10.88	10.8421	11.1877	0.7686	0.6866	311	0.6515	1	1				0	0	0	71053	116876	108299	99050	49852	74908	71949	63070	136783	150374	125862	126051	37560	47363	39650	45520	75137	81449	86625	71396	69258	55021	69580	84218
313.1	Unknown_ 384.2983 @ 0.58		384.298	384.295	0.58	0.5086	0.5369	0.0999	0.7384	313	0.7156	1	1			RESOLVED	131	0	0.7156	8284	6163	6528	6717	8906		3711	6556	17204	4250	8727	4853	9030	6683	6133	11645	9042	8972	3700	10344	6064	9754	7492	6487	7858	10636	11974	7038	12001	24262
315.5	Unknown_ 385.2280 @ 11.66		385.228	385.234	11.66	11.8271	12.0196	0.044	0.2148	315	0.5516	1	1				0	0	0	3252	4245		7267		1329	3969	4371			5078			1413	6425	4228	10198	13191	6269	7296	6356	7101	5414		2714	4944		5837
316.1	Unknown_ 385.3460 @ 5.93		385.346	385.346	5.93	4.7311	4.8974	0.1578	0.6936	316	0.758	1	1				0	0	0		10811	5447	4192	11038	4824	3898	8152	7559	8647	4737		7780	11452	7701	7619	8537	7174	9330	8122	8269	5920	11924	8929		18482	17825	12574	8405	20443
317.2	Unknown_ 386.2078 @ 1.10		386.208	386.209	1.1	0.8274	0.9637	0.2332	0.5593	317	0.7706	1	1			RESOLVED	132	0	0.7706	12410	8500	10400	7156	9762	3874	7153	9058	20010	16067	12089	9616	14963	13149	10197	9138	15235	14085	9529	12296	8037	9121	8654	8058	7332
318.2	Unknown_ 386.3752 @ 10.75		386.375	386.378	10.75	10.943	11.0049	0.702	0.943	318	0.7734	1	1			RESOLVED	133	0	0.7734	75232	47104	33805	64053	28686	33142	41365	40281	37084	43365	27033	32904	60554	50801	63583	68142	57311	48943	48650	63354	77350	64061	58711	50703
319.2	Unknown_ 387.2046 @ 0.73		387.205	387.199	0.73	0.4379	0.6566	0.9079	0.707	319	0.5611	1	1				0	0	0	273044	255550	280972	274627	284785	183117	273677	287419	300900	322245	356261	301785	436013	336063	364211	403543	79605	87687	74510	77248	81802	84660	80079	90496	98339	30984	29425	33832	32459	22017
319.8	Unknown_ 387.1933 @ 0.75		387.193	387.193	0.75	0.6844	0.6727	0.9365	0.8665	319	0.9351	1	1				0	0	0	497875	473104	444717	504146	442505	179855	348732	362667	617926	447363	517705	362142	1111297	1171422	1010857	985759	203683	193359	135645	180371	186917	120939	196071	183641	188573	67509	65068	68206	60227	78522
320.1	Unknown_ 388.2553 @ 0.38		388.255	388.254	0.38	0.3936	0.3788	0.0094	0.8612	320	0.76	1	1				0	0	0	5411	11926	8076	10604	21739	21476	33820	32823			3257	2489				2076			3206	3104	3292	3788	3943	3000	2561	4731	3468	3102	3038
321.1	Unknown_ 389.1104 @ 1.35		389.11	389.112	1.35	1.2987	1.1877	0.233	0.6653	321	0.7681	1	1			RESOLVED	134	0	0.7681	9555	11105	14162	21856		3221	3315	16609	9882	2798	3534	4786		9687	8290	16526		10544		10853		6473	1912	15122	9052	9549	7079	11325	5856	20197
324.1	{Unknown_ 389.2953 @ 3.75; Unknown_ 389.3022 @ 3.75}		389.302	389.302	3.75	3.4245	3.2864	0.2568	0.5857	324	0.8066	1	1				0	0	0	14702	12308	9628	9774	9654	6480	8864	8398	9249	7146	12404	7158	10949	13188	12694	12608	13748	9969	9747	12470	10600	8627	11404	10995	10428	13638	11478	16475	11601	17859
326.11	{Unknown_ 391.2802 @ 4.16; Unknown_ 391.2851 @ 4.11; Unknown_ 391.2901 @ 4.11}		391.285	391.284	4.11	3.6101	3.5187	0.9991	0.9998	326	0.853	1	1			RESOLVED	135	0	0.853	3672418	2512679	2206297	874237	2091559	936943	1072544	1770773	44441419	47002686	59591573	40507869	3499088	3463607	2591453	2322580	83387465	56178245	78823215	66332030	72931960	70584230	61155807	53323336	455936	1011525	452183	793024	703301	1435410
326.174	Unknown_ 391.2848 @ 0.78		391.285	391.284	0.78	0.6579	0.6969	0.3147	0.9999	326	0.8008	1	1			RESOLVED	136	0	0.8008	25953	11683	6948	10307	23255	2944	10354	7240	22467	12219	10879	7342	44503	21986	11869	7916	15016	36236	14401	18009	15938	7765	6952	14958	5142	14742	4152	10957	10411
326.185	Unknown_ 391.2860 @ 0.62		391.286	391.284	0.62	0.5203	0.5687	0.2819	0.9999	326	0.7338	1	1			RESOLVED	137	0	0.7338	17237	11823	5868	8115	10903	2858	8745	5272	16038	6740	10029	7343	24291	10952	6503	5959	16261	24574	17745	17387	13476	8964	23923	11220	9595	15393	5884	5876	6585	6478
327.15	Unknown_ 391.3392 @ 2.66		391.339	391.341	2.66	2.6136	2.5252	0.205	0.0364	327	0.7932	1	1			RESOLVED	138	0	0.7932	16749	10040	13603	8387	6541		8003	8273	12420	8993	10415	9353	10527	10744	9053	8378			5322	3906	3300				2939
329.1	Unknown_ 392.3518 @ 2.02		392.352	392.352	2.02	1.734	1.8758	0.4568	0.8227	329	0.8075	1	1			RESOLVED	139	0	0.8075	24826	19384	18263	11995	16842	3030	5661	11157	19835	23071	26217	11800	25560	15769	22278	23547	34166	23530	18332	11242	14441	14932	24447	15290	9283	72684	48448	32882	72390	65566
332.1	Unknown_ 393.2963 @ 4.27		393.296	393.29	4.27	3.6261	3.6286	0.9714	0.9896	332	0.6894	1	1			RESOLVED	140	0	0.6894	108188	100623	89079	45987	75751	42320	66744	68847	2017702	2135525	2192140	1796039	117214	118816	113474	99508	2762446	2153824	2698895	2358094	2652324	2407006	2400006	2446344	39021	46946	36495	27938	28844	101469
332.17	Unknown_ 393.2900 @ 3.42		393.29	393.297	3.42	2.9813	3.0827	0.5051	0.4804	332	0.5797	1	1				0	0	0	44581	18840	25701	18296	12075	9400	15656	12473	27831	28502	31725	16997	53284	23667	22458	13710	28818	26876	20965	13627	21988	8625	20550	22279	11862	26402	11834	30970	13734	76695
332.59	Unknown_ 393.2863 @ 10.81		393.286	393.29	10.81	10.8792	11.0905	0.4054	0.8381	332	0.5938	1	1				0	0	0	26025	17480	11878	25149	10848	9702	11840	30350	17632	12664	8998	6135	15536	9743	18121	24011	14211	26413	21049	15676	18514	14745		15028	13509	13458	12030	9543	23664	34767
334.1	Unknown_ 394.3541 @ 2.25		394.354	394.353	2.25	2.2222	2.121	0.5541	0.8681	334	0.7844	1	1			RESOLVED	141	0	0.7844	58724	56186	51228	42161	29867	15377	20411	24462	27363	37585	36563	16846	29946	34269	32458	30308	24220	15086	16761	16731	16859	11991	14580	15712	15207
337.1	Unknown_ 395.3900 @ 3.82		395.39	395.388	3.82	3.5388	3.33	0.0467	0.8467	337	0.6125	1	1				0	0	0	8407	7608	5104	6552				4085	7556	5352	5910	4065						6246	5371	5633	2366	4890	6228	3691
338.1	Unknown_ 396.3946 @ 4.58		396.395	396.394	4.58	4.111	3.8507	0.2887	0.0699	338	0.704	1	1			RESOLVED	142	0	0.704													9985	11865	9928	10223	16399	10406	11664	14305	12926	11267	7116	10942	8928
339.5	{Unknown_ 397.3775 @ 10.95; Unknown_ 397.3817 @ 10.90}		397.382	397.382	10.9	10.8868	11.2149	0.8624	0.7908	339	0.709	1	1				0	0	0	274168	173380	133218	238612	38238	85668	113810	156218	165945	128630	47780	82709	158132	127447	115339	169968	259955	153730	187170	152416	211486	197752	207237	174754
340.1	Unknown_ 398.7612 @ 6.27		398.761	398.761	6.27	5.1776	5.2003	0.5978	0.7287	340	0.9477	1	1				0	0	0	33650	33527	29839	23265	17847	9868	12614	17810	14992	22171	24574	10060	31263	38782	44621	31365	38367	30733	45095	31372	38161	25814	37298	31061
341.2	Unknown_ 399.1959 @ 0.95		399.196	399.199	0.95	0.4392	0.8365	0.32	0.7987	341	0.5174	1	1				0	0	0	20050	12771	7478	13845	13381	11188	8500	10428	22354	8627	18497	10414	19139	18561	18301	16881	14404	15447	8579	11182	6116	7940	11605	9630	9477
342.1	{Unknown_ 399.2464 @ 3.72; Unknown_ 399.2509 @ 3.70}		399.251	399.25	3.7	3.4089	3.2555	0.4987	0.8866	342	0.767	1	1			RESOLVED	143	0	0.767									17845	10721	21102	13220					28523	28123	20893	24033	21569	17005	30572	20365
342.18	{Unknown_ 399.2461 @ 1.26; Unknown_ 399.2499 @ 1.23}		399.25	399.25	1.23	1.19	1.0781	0.4296	0.8521	342	0.8019	1	1				0	0	0	16771	19421	15259	16223	10610	8176	4400	12968	20704	11733	6980	8779	26158	18159	17455	21996	30791	24487	16452	16950	18664	16699	17680	22063	13920		9228
343.1	Unknown_ 399.2634 @ 3.78		399.263	399.266	3.78	3.3644	3.305	0.391	0.1389	343	0.7689	1	1				0	0	0									17314	20991	17104	10319					15637	12772	10214	14834	17710	15042	9917	8025
344.1	Unknown_ 399.7659 @ 6.71		399.766	399.769	6.71	5.6572	5.6395	0.4762	0.6199	344	0.7745	1	1				0	0	0	14845	22544	31741	24090	10945	10381	17645	8370	13510	18872	21546	4123	13938	37339	28295	11614	31952	25624	27302	25505	34403	19850	11421	14116		25336	25804	23513	12663	26311
345.1	ACar 16:0;@1.52	CAR 16:0	400.342	400.341	1.52	1.515	1.351	0.6741	0.8863	345	0.7865	1	1	[M+H]			0	0	0	47482	49188	54542	45063	47137	18786	30577	48708	28827	24906	39288	27185	42863	46497	43363	29130	59148	46235	32900	41730	43630	24909	40984	44752		12061	5148	3732	10123	19409
347.11	Unknown_ 401.2586 @ 3.30		401.259	401.26	3.3	2.8512	3.0065	0.0873	0.0082	347	0.7809	1	1			RESOLVED	144	0	0.7809		13154	7752	3665			5945	4618	12638		9126			6481	6461	4370	9784		4831	5643	6649		6283	7251					7558
348.2	{Unknown_ 401.3331 @ 3.77; Unknown_ 401.3392 @ 3.82; Unknown_ 401.3424 @ 3.81}		401.339	401.341	3.82	3.3456	3.33	0.2777	0.296	348	0.8865	1	1			RESOLVED	145	0	0.8865	11573	12536	9337	11769	17446	10319	13719	16035	5492	4242	5130		16235	18440	15896	16244	10823	8829	10537	11255	10142	8085	10143	8986		24200	12961	31502	26636	32348
349.1	Unknown_ 402.3565 @ 1.83		402.356	402.358	1.83	1.6668	1.6718	0.4131	0.7322	349	0.8741	1	1				0	0	0	10075	10594	6056	7416			1901		23379	19881	15284	16004	10054	8151	6866	9566	61454	59371	35013	54520	29740	42131	54980	61337	5697
352.1	Unknown_ 403.3610 @ 1.50		403.361	403.361	1.5	1.513	1.3312	0.0453	0.8115	352	0.7176	1	1			RESOLVED	146	0	0.7176	6830	6651	7614	6204		4305		3731		3580	5709	4112		7682	4581	5205	20923	8056	4211	3282	6275	3122	13831	5169	4976	14517	10958	4383	12894	17929
353.1	{Unknown_ 404.2134 @ 0.75; Unknown_ 404.2208 @ 0.76}		404.221	404.219	0.76	0.6838	0.6808	0.7076	0.7157	353	0.9098	1	1				0	0	0	61361	59264	57312	62403	54258	23277	44366	46357	67016	63310	62230	48187	109882	153065	144008	115735	28384	18170	14481	20197	20170	15881	25319	19599	20865	7221	9049	8656	7293	20869
353.6	Unknown_ 404.2306 @ 0.78		404.231	404.227	0.78	0.6336	0.6969	0.6332	0.4255	353	0.7411	1	1			RESOLVED	147	0	0.7411	36913	36357	39319	36043	35897	22642	34355	36476	39701	47117	42516	40039	50880	49560	60197	55096	13822	12977	9109	12121	9880	12151	9218	11694	11132	5028	5531	5143	4996
355.111	Unknown_ 405.2604 @ 4.38		405.26	405.262	4.38	3.3299	3.7061	0.0868	0.147	355	0.6094	1	1				0	0	0		5981	1849	4156					10238		5722			5524	7036	5468	13935	9578	16120	16691	10323		6456	6097		4737		5127
355.49	Unknown_ 405.2594 @ 3.18		405.259	405.264	3.18	3.1553	2.9274	0.226	0.0272	355	0.5769	1	1				0	0	0	9545	10344	6319	9482	14789	5475	10983	4903	12687	5825	7602	4160	13974	10719	8722	4765	39457	15372	6516	7376	10049		13989	8387		16327		4090	12875
355.82	Unknown_ 405.2607 @ 2.24		405.261	405.263	2.24	1.9664	2.1105	0.1919	0.1094	355	0.7295	1	1			RESOLVED	148	0	0.7295	28077	7485	7609	7958			4868	8442	15309	15746	20995	5780	19703	7204	9573	7571	29941	19457	7137	13964	7090	6914	18776	8938	6190	12134	7582	3269	8409
355.88	Unknown_ 405.2593 @ 2.57		405.259	405.263	2.57	2.6088	2.4422	0.3083	0.0933	355	0.6471	1	1			RESOLVED	149	0	0.6471	12166	7825	6268	9480			2795		14177	14881	13046	6124	13412	14140	8708	8311	29326	11829	8773	15377	18311	11508	15618	6057	6865	5022	14166	3247	6571
356.2	Unknown_ 405.3014 @ 4.32		405.301	405.3	4.32	3.6948	3.6636	0.2542	0.9214	356	0.7626	1	2			RESOLVED	150	0	1.5366	8922	8271	5476	4332					15641	2501	14052	4596	8754	10581	10592	8378	17317	15730	12153	9449	18365	15185	12192	9896
356.7	Unknown_ 405.3007 @ 4.46		405.301	405.3	4.46	3.83	3.7634	0.2969	0.9321	356	0.774	2	1			RESOLVED	150	0	1.5366	8829								15680	2409	13723	4639	8935				17518	10576	12206	9665	18102	15407	15607	9238
357.1	{Unknown_ 407.2108 @ 2.00; Unknown_ 407.2167 @ 1.99}		407.217	407.209	1.99	1.8791	1.8435	0.5355	0.0087	357	0.5548	1	1				0	0	0	32581	27186	23342	23122	24355	11568	21574	15993	20191	22557	26862	9241	26875	25576	24223	23489	35612	26038	17548	18982	24770	24131	25472	27149
358.1	Unknown_ 408.3064 @ 4.18		408.306	408.309	4.18	3.6079	3.5663	0.8494	0.5075	358	0.7727	1	1				0	0	0									113129	58811	130312	107651					171764	108857	165664	138438	154907	150106	140874	159502
358.1	Unknown_ 408.3085 @ 3.12		408.308	408.308	3.12	2.9419	2.8865	0.5795	0.9395	358	0.8723	1	1			RESOLVED	151	0	0.8723	13518	14370	13317	11864						5155	6224	3492	42993	45234	45132	25310	42191	29374	32311	33561	35455	20520	35126	28416	14642
359.1	Unknown_ 408.3660 @ 2.67		408.366	408.368	2.67	2.664	2.5341	0.4477	0.858	359	0.718	1	1			RESOLVED	152	0	0.718	39287	34036	37792	27206	18286	10514	15841	17383	21678	25700	25545	17988	18695	18148	17733	18721	12634	7459	11592	13130	10376	11044	8958	9451	7420
360.1	{Unknown_ 408.3799 @ 3.77; Unknown_ 408.3856 @ 3.77}		408.386	408.384	3.77	3.5035	3.2988	0.8264	0.7996	360	0.7575	1	1			RESOLVED	153	0	0.7575	192760	192736	133168	159547	122724	76213	96981	107418	97244	86333	119096	55981	121342	143122	127032	131155	122782	95411	108681	120945	109441	93998	108027	95731	122499	99213	100788	141879	100545	137805
360.6	Unknown_ 408.3856 @ 4.38		408.386	408.381	4.38	3.6871	3.7061	0.0849	0.3778	360	0.7156	1	1			RESOLVED	154	0	0.7156	9676	6720	5939	3371	5199					1799	5171		6416	8107	5216	6852	8841	6024	6719	7235	7300	7034	5779	5630	6867	5991	6142	6128	5503	9066
361.1	{Unknown_ 409.1706 @ 0.80; Unknown_ 409.1750 @ 0.76}		409.175	409.175	0.76	0.6841	0.6808	0.8165	0.8268	361	0.9712	1	1				0	0	0	137152	132535	124843	142403	117250	49164	93239	92566	155235	113806	128984	89047	275859	294404	258304	249669	45639	44820	29075	39566	42212	23555	43366	41810	44055	14677	16648	16178	14373	21302
362.1	Unknown_ 411.1731 @ 2.60		411.173	411.172	2.6	2.5082	2.4703	0.2698	0.7487	362	0.8108	1	1			RESOLVED	155	0	0.8108	10894	12905	11675	9813	10625				11083	12568	10905	3707	10612	7151	6511	6909	16328	9540	7585	10731	14216	6567	12065	6970	5445	17406	5453	9421	7336
364.1	Unknown_ 412.7775 @ 6.91		412.777	412.777	6.91	5.8061	5.8563	0.5647	0.7859	364	0.8852	1	1				0	0	0	29346	30578	33220	32014	26982		15881	24632	15714	22364	27041	6894	29556	30976	34834	20133	39588	26386	24800	28130	42625	24986	25693	14553
366.126	Unknown_ 413.2653 @ 6.86		413.265	413.266	6.86	5.9034	5.8012	0.5871	0.9982	366	0.8063	1	1			RESOLVED	156	0	0.8063	30410	14379	30121	23720	20611	6520	16033	12175	43410	71362	50452	17213	27222	52948	38070	45792	31016	59734	31014	24469	44049	28841	23321	16494	35414	40350	13866	16408	8822	26054
366.164	Unknown_ 413.2640 @ 0.62		413.264	413.266	0.62	0.5318	0.5687	0.1064	0.7217	366	0.7618	1	1			RESOLVED	158	0	0.7618	9167	6415	6498	10559	5082	4978	2551	4495	6452	5016	10110	4421	14521	10488	6621	7083	12110	8540	6300	10046	13471	4354	16672	7226	7828		3268	2009	7204
366.29	{Unknown_ 413.2620 @ 4.13; Unknown_ 413.2685 @ 4.09}		413.269	413.266	4.09	3.6176	3.5052	0.9861	0.9991	366	0.767	1	1			RESOLVED	157	0	0.767	1427633	690206	514064	208346	486742	222043	287635	337426	3533095	2332903	3850807	2401738	845075	778232	916111	577874	5780204	4458520	4501864	4653225	4976773	4458933	4622866	3550314	151047	272036	192404	140859	163403	475276
367.7	Unknown_ 413.3102 @ 7.72		413.31	413.311	7.72	6.8339	6.8261	0.43	0.174	367	0.9043	1	1				0	0	0	21285	16871	15688	15952	14591	17834	14982	11222	13261	15797	16604	10402	20844	18933	20890	17227	24332	8168	19523	16889	21735	19034	22028	16556			3034		1476
368.7	Unknown_ 414.2296 @ 0.98		414.23	414.231	0.98	0.7469	0.8616	0.2636	0.0875	368	0.7961	1	1				0	0	0	10000	7766	5975	5480	8158	7600	6084	8540	14233	10894	12836	6409	17394	9777	9844	11356	19774	22007	9647	11038	14025	15043	13853	16382	14478
370.1	Unknown_ 414.2997 @ 0.51		414.3	414.3	0.51	0.6116	0.4815	0.1806	0.0478	370	0.8402	1	1				0	0	0	12763	8347	7037	8599	5850	1974	4496	4299	11932	3850	7829	6198	8286	6702	8216	8481	11037	8801	10639	13720	12533	11807	12718	11530
371.2	{Unknown_ 415.2089 @ 0.68; Unknown_ 415.2118 @ 0.65}		415.212	415.211	0.65	0.6591	0.5926	0.9841	0.0371	371	0.736	1	1				0	0	0	995177	1115058	998941	1202288	1067149	322278	406015	760067	1761982	860268	968209	832496	1880275	1891919	1706954	1600730	4517211	3164547	1952381	4465329	2739081	2880613	4472163	2936186	1457099	107142	103790	105168	113312	121339
373.1	Unknown_ 415.2722 @ 4.06		415.272	415.272	4.06	3.5916	3.4851	0.7546	0.9842	373	0.8581	1	1				0	0	0	32853	21010	16580	13399	15144	8421	23683	18984	140363	88675	89139	97650	45042	40893	27200	29927	244726	191267	182703	191276	212086	128965	117818	117602	14842		10786	9215	13223	12799
376.1	Unknown_ 419.2769 @ 1.67		419.277	419.276	1.67	1.6083	1.5032	0.1307	0.5962	376	0.805	1	1				0	0	0	6814								15267	7316	6931	10819	14874	10588	13305	18525		13165	7007	3493	4229	5193	6458
377.1	Unknown_ 419.3155 @ 4.76		419.315	419.315	4.76	4.0027	3.9838	0.4814	0.9953	377	0.8705	1	1				0	0	0	30070	20091	18024	13710	19333	1802	19537	7365	14980	8124	22320	6210	36126	27446	30179	27078	58706	21245	30170	19818	13888	19221	25293	10233	11415	18431	14077	6752	8841	40797
380.1	{Unknown_ 421.2452 @ 3.80; Unknown_ 421.2521 @ 3.81}		421.252	421.254	3.81	3.3255	3.3237	0.2968	0.1958	380	0.8941	1	1			RESOLVED	159	0	0.8941	35982								22890	7855	17541	7591					17569	15496	8576	15179	8024	7916	10469	11375
380.24	Unknown_ 421.2511 @ 2.77		421.251	421.254	2.77	2.6578	2.6208	0.16	0.0236	380	0.799	1	1			RESOLVED	160	0	0.799	17842	6922	6187	4095	10802	5179	6763	1826	13268	11256	10620	8094	14043	6724	7904	8858	19264	19585	11991	2986	5140	4898	9331	7328		13303		9157	7703	26384
381.1	Unknown_ 422.7584 @ 6.16		422.758	422.761	6.16	4.9421	5.0991	0.3006	0.7286	381	0.6605	1	1				0	0	0	13406	12356	12965	12549	7686	4793	4971	4589	5510	4721	8384		11955	14675	13663	12173	13257	11535	13413	10518	13312	11062	8089	8975
382.2	{Unknown_ 423.2395 @ 3.30; Unknown_ 423.2428 @ 3.29}		423.243	423.239	3.29	3.2732	3	0.2649	0.2672	382	0.5994	1	1				0	0	0	12414	11968	10630	7129	12158	4932	6874	10183	10693	7861	13276	7016	14760	10320	6667	10313	15515	12548	11640	8942	13425	7319	10724	9631	5315	7169	7335	6741	8406
383.1	Unknown_ 423.2691 @ 11.75		423.269	423.273	11.75	12.3486	12.0889	0.2299	0.4418	383	0.5822	1	1				0	0	0	24114	10430	7548	7138	7602	9677	6648	13828	7186	5929	13575	2246	9524	8281	8120	11652	12321	14110	10569	15664	19528	5731	7769	10169	7479	11580	3933	6885	5453
383.33	Unknown_ 423.2671 @ 5.54		423.267	423.263	5.54	4.9383	4.579	0.3953	0.4167	383	0.5502	1	1				0	0	0	11561	20134	6108	6374						6451				22794	11544	7755	29487	23865	18534	13787	20070	16413	8814	18110		24090	20586	8159	16033	51138
384.1	ACar 18:2;@1.27	CAR 18:2	424.342	424.342	1.27	1.2514	1.1142	0.5606	0.8713	384	0.8151	1	1	[M+H]			0	0	0	28022	25050	18063	20564	20352	15001	7419	21516	43287	34027	42670	23409	32756	18625	36276	35960	39021	31747	22841	30236	16396	24480	34247	31723
385.1	Unknown_ 424.3664 @ 1.79		424.366	424.363	1.79	1.912	1.6292	0.5227	0.7824	385	0.5954	1	1				0	0	0	26311	28115	26612	22335	23680	12813	14317	20652	34489	15475	33837	26876	40489	40402	40037	41213	24225	18224	7026	21325	20913	7111	14778	22125	15549
386.1	Unknown_ 424.7787 @ 6.86		424.779	424.777	6.86	5.7118	5.8012	0.3322	0.6114	386	0.7845	1	1				0	0	0	14288	16191	17294	8342	12586		7311	5971	4029	10586	12706	4712	12667	15600	17368	11952	15489	13319	11549	10590	18867	7747	14203	8348		2579			3524
388.1	{Unknown_ 425.3091 @ 7.30; Unknown_ 425.3148 @ 7.32}		425.315	425.311	7.32	6.2529	6.3304	0.4404	0.4315	388	0.7472	1	1				0	0	0	17426	13760	13621	18537	15491		5801	7804	10380	16057	17737	5894	20365	18153	22912	20222	25478	16542	19696	19847	22538	17436	19510	14049
389.1	Unknown_ 426.3175 @ 7.70		426.317	426.319	7.7	6.8122	6.8007	0.5587	0.6918	389	0.8698	1	1				0	0	0	26336	22922	24344	17728	37004	13970	17734	12898	14193	20942	23518	5946	26251	50331	33283	28317	33889	27845	31267	28055	40120	28128	27808	23724		19099	11591	13908	5303	22972
390.1	ACar 18:1;@1.70	CAR 18:1	426.358	426.358	1.7	1.6797	1.5344	0.6719	0.9018	390	0.8172	1	1	[M+H]			0	0	0	44969	44262	37464	32580	41085	39129	10320	14823	43990	19639	41816	38987	74291	51005	72592	65514	65202	46708	43072	42236	35100	36206	59758	49627		10648	7320	6902	9610	14426
391.1	Unknown_ 427.2362 @ 0.83		427.236	427.23	0.83	0.4964	0.7375	0.6945	0.6974	391	0.5546	1	1				0	0	0	67276	54414	36742	42164	37903	17444	37837	42430	89238	73918	61930	44676	58346	66373	60783	46187	48558	53387	35348	40351	46604	38470	59352	55906	35004
392.2	Unknown_ 427.2975 @ 1.39		427.298	427.298	1.39	1.1181	1.2253	0.2634	0.1458	392	0.877	1	1			RESOLVED	161	0	0.877	15510	7215	4712	11302	15113	10331	6581	12131	18040	10561	7164	8809	11954	8978	7375	13981	21455	15798	11145	8866	6261	8060	14331	8868	15906	29329	22297	15991	13862	23234
393.1	{Unknown_ 427.3219 @ 8.24; Unknown_ 427.3264 @ 8.23}		427.326	427.327	8.23	7.4911	7.4881	0.5857	0.1156	393	0.8703	1	1				0	0	0	35682	23811	27861	32842	28774	20587	31413	23037	21474	16562	11297	16604	33714	24659	37888	31965	45512	37909	36148	29854	40273	26197	31952	23145
394.11	Unknown_ 428.3758 @ 2.14		428.376	428.374	2.14	1.8381	2.0045	0.4345	0.0217	394	0.689	1	1			RESOLVED	163	0	0.689	33508	22128	19268	16541	13238	9493	13309	11520	12544	17336	12145	4695	15807	9259	16894	15972	92739	37709	60858	45904	49307	23130	70827	38647		12867	4613	11382	10672	18768
394.12	ACar 18:0;@2.28	CAR 18:0	428.373	428.373	2.28	2.309	2.1524	0.4428	0.8685	394	0.7821	1	1	[M+H]		RESOLVED	162	0	0.7821	32956	22557	17344	17386	14892	9361	6517	11082	26172	11901	16025	5469	16591	7213	10714	17661	88480	73174	39699	45872	63366	21212	52332	44246		15210	4914	12106	12303	17764
395.15	Unknown_ 429.2391 @ 4.12		429.239	429.24	4.12	3.5995	3.5254	0.7213	0.9963	395	0.8409	1	1				0	0	0	6809	4502	4079						59418	65034	71132	55375	11478	7124	9650	7763	108358	76545	66049	50933	85338	84812	46437	80450
397.1	{Unknown_ 429.3685 @ 5.55; Unknown_ 429.3727 @ 5.56; Unknown_ 429.3802 @ 5.54}		429.373	429.372	5.56	4.4483	4.5948	0.6643	0.7347	397	0.8427	1	1			RESOLVED	164	0	0.8427	52671	66243	44795	59631	46515	26551	47177	47364	18657	19927	32883	6412	24477	31077	30818	32262	47831	40352	43520	39529	44025	42108	45765	30591		16560	21560	13932	17120	22003
397.8	Unknown_ 429.3715 @ 6.72		429.372	429.372	6.72	5.3302	5.6501	0.2722	0.8239	397	0.6262	1	1				0	0	0	11736	11768	11817	10370	11789	6812	8045	9137	6960	11417	9219	3855	10693	15106	14201	10686	13800	12861	10459	14331	17335	7168	10001	5953					2322
398.1	{Unknown_ 430.3650 @ 3.80; Unknown_ 430.3689 @ 3.81}		430.369	430.364	3.81	3.1065	3.3237	0.0337	0.9478	398	0.5081	1	1				0	0	0	10542	7410	4736	5554	5712	3458	4427	4237			4887			5285	5365	4661			4348	5277					4595		4030	5188	3779
401.1	Unknown_ 431.3156 @ 0.76		431.316	431.316	0.76	1.0732	0.6808	0.2386	0.2128	401	0.6854	1	1				0	0	0	12202	8928	9557	10732	10165	3721	8580	6874	7545	5201	6854	4341	12189	12343	10155	10026	8928	13890	7506	10494	10936	6828	10658	10783
402.7	Unknown_ 431.3913 @ 2.59 | 18:0 AC-d3	18:0 AC-d3	431.391	431.392	2.59	2.3075	2.461	0.9962	0.9993	402	0.8185	1	1			RESOLVED	165	0	0.8185	7833172	7382294	6981308	5406889	4841861	1604926	3978432	2291053	5742605	6890404	6956083	2851934	7167119	7885407	7677717	6910753	8137719	6502325	6724358	6597647	6728279	4236473	7656778	6299313	5822571	8575606	4320400	7297128	8804406	9594285
406.1	{Unknown_ 433.3272 @ 5.07; Unknown_ 433.3315 @ 5.06; Unknown_ 433.3381 @ 5.07}		433.332	433.331	5.06	4.1574	4.2099	0.3956	0.9776	406	0.8218	1	1				0	0	0	23697	17683	16772	13468	8646	4033	6021	4826	7345		9177		28554	30608	35423	28336
407.1	Unknown_ 433.3990 @ 2.29		433.399	433.399	2.29	2.4989	2.1629	0.9134	0.775	407	0.6902	1	1				0	0	0	349695	307238	312888	241397	231009	76100	127881	183335	266922	300560	298027	133891	325772	333206	317588	284303	354430	291271	281795	266174	296012	197852	334184	295995	265040	386699	121472	335335	380335	415627
408.1	Unknown_ 435.3203 @ 3.71		435.32	435.322	3.71	3.6077	3.2616	0.2844	0.9988	408	0.5807	1	1				0	0	0									9878	3691	10873	5979					14752	9967	11092	13497	11332	9427	11802	13243
410.1	Unknown_ 436.3475 @ 4.15		436.348	436.342	4.15	3.5994	3.5458	0.719	0.9849	410	0.644	1	1			RESOLVED	167	0	0.644	25427	30652	28081	8212	33244	4419	17544	12953	155555	150352	115937	122076	33562	9894	27713	29666	215792	135828	102502	98270	89705	75463	86809	135738	8908	2499	8087	17268	9344
410.24	Unknown_ 436.3431 @ 3.50		436.343	436.342	3.5	2.8396	3.1325	0.2164	0.1021	410	0.6846	1	1			RESOLVED	166	0	0.6846	14007	7927	5069	5180			4614		14570	9708	7051	5609	7213	14452	9467	13975	10564		9083	9928	10039	3275	7209	10095	9151		7476	7722	4262	15287
411.2	Unknown_ 437.1932 @ 0.65		437.193	437.193	0.65	0.6632	0.5926	0.9526	0.0105	411	0.7746	1	1				0	0	0	468190	474908	425719	505088	441410	109257	172486	418369	674619	455296	311577	153523	696279	690054	532343	578219	1999687	2083885	829777	1093427	1267724	872116	2011888	1276232	811383	23265	19233	23035	16955	17329
412.1	{Unknown_ 438.2919 @ 2.03; Unknown_ 438.2968 @ 2.08}		438.297	438.298	2.08	1.6479	1.9403	0.637	0.6414	412	0.7129	1	1				0	0	0	34802	35668	28570	22654	27700	17613	25140	24878	68442	71571	92036	63176	23685	26009	21578	22758	69032	66793	37738	61941	59887	47227	64002	58577		101946	73459	59678	102261	94572
413.1	Unknown_ 438.3780 @ 2.17		438.378	438.379	2.17	2.2234	2.0365	0.7322	0.8604	413	0.7779	1	1			RESOLVED	168	0	0.7779	129199	113392	112869	96267	69907	37850	59174	58071	55487	68532	76904	44811	86566	89700	84662	77242	44838	38464	34531	39297	37855	17246	42607	33265	34044
414.3	Unknown_ 438.8518 @ 2.49		438.852	438.854	2.49	2.4563	2.3653	0.0052	0.515	414	0.7215	1	1			RESOLVED	169	0	0.7215	6329	2751	2145	3953			2001			2845		3431	3959	5459	2063		7946	5326		1665	5388		3467			12365	6528	10621	11144	15084
415.1	Unknown_ 439.1961 @ 0.82		439.196	439.193	0.82	0.4586	0.7294	0.5295	0.4808	415	0.6552	1	1				0	0	0	24419	18332	15557	16394	22919	8065	8072	13657	17868	8265	11771	7827	30703	30166	22509	27090	89900	96438	42783	37829	56971	37328	84597	64931	22859
416.7	Unknown_ 439.3798 @ 9.32		439.38	439.378	9.32	9.0656	8.9023	0.2952	0.23	416	0.7771	1	1			RESOLVED	170	0	0.7771	15551	15276	5565	10343	71573	46136	57448	43026					7562	14286	11775	11091	13736	9556	11034	11017	9932	7266	9044	11552
417.2	LPC 12:0;@0.72		440.278	440.277	0.72	0.6168	0.6486	0.4159	0.213	417	0.8934	1	1	[M+H]			0	0	0	20033	20524	17247	15055	9679	5980	8393	12470	20145	15667	15235	12327	16576	22332	17511	15774	28108		19134		26764	7293	25291	12196	5007	47860	38855	36961	39870	65484
417.3	Unknown_ 440.2808 @ 1.07		440.281	440.282	1.07	0.9242	0.9379	0.5245	0.631	417	0.9046	1	1			RESOLVED	171	0	0.9046	29923	23161	19646	16140	18915	8727	10737	20638	24576	18428	22013	13484	23493	26619	24149	24334	28827	55631	23280	24898	29059	22705	29245	18713	9963	49083	43534	39963	45087	70711
418.1	{Unknown_ 440.3158 @ 3.26; Unknown_ 440.3192 @ 3.26}		440.316	440.318	3.26	3.197	2.9805	0.1649	0.6755	418	0.6328	1	1				0	0	0	11459	11720	7331	5492	7942	6131	6725	7059	10126	5685	10070	5522	9783	9998	9480	4774	9002	7840	10433	7645	9418	5905	8269	8661	5865	9486	5561	9185	7392	8280
419.1	Unknown_ 442.3360 @ 0.55		442.336	442.337	0.55	0.5472	0.5132	0.4356	0.7892	419	0.8394	1	1				0	0	0	20971	12739	24460	18807	14388	5520	8721	13240	16715	11641	15777	11913	15242	20072	19219	23730	19989	19556	15570	19396	20705	14792	18466	17593	16591	28715	28495	25204	29528	21941
421.14	{Unknown_ 445.1138 @ 6.09; Unknown_ 445.1189 @ 6.09}		445.119	445.12	6.09	5.3078	5.0364	0.6621	0.2327	421	0.672	1	1			RESOLVED	175	0	0.672	36762	45229	46496	57224	35249	13056	20535	20031	32788	33108	55343	22393	49294	70607	70181	61197	21604	115370	27693	131893	29532	112602	30673	157450	116940	25279	36825	14766	15992	68579
421.164	Unknown_ 445.1186 @ 4.79		445.119	445.12	4.79	4.1717	4.0062	0.2225	0.6868	421	0.7291	1	1			RESOLVED	174	0	0.7291	8058	7347	22835	18891	11242		9207	11519	6803	4414	9793		6432	9824	8852	17028	12979	7851	10147	8915	6243	16427	3234	9618	6081	8373	9592	10235	8757	27342
421.208	Unknown_ 445.1200 @ 5.60		445.12	445.12	5.6	4.5497	4.6265	0.2867	0.7663	421	0.8345	1	1			RESOLVED	173	0	0.8345	8181	11024	34493	18408			7289	11875	11585		10349	1795		10776	13928	15914	13744	10205	13542	13107		10688	9588	7655	7256	15402	10140	7386	8160	13731
421.219	Unknown_ 445.1216 @ 2.10		445.122	445.12	2.1	2.0564	1.9617	0.1327	0.5526	421	0.7589	1	1				0	0	0		7698	28178	13759			6755	5461		12789	7378		6571	7337	11841	14410			4660	8919		6956	6585	6653	8211	9747	7800	11376	9923	18507
421.4	{Unknown_ 445.1139 @ 4.03; Unknown_ 445.1192 @ 4.01}		445.119	445.12	4.01	3.5024	3.452	0.1969	0.2683	421	0.923	1	1			RESOLVED	172	0	0.923	11688	5692	29944	18501			5673	11767	10096	4804	11428	8090	4251	9312	8225	13297	5963	8304	8271	10506	6192	9360	6554	9405	7774	5813	10516	18213	11516	14782
423.1	Unknown_ 445.3083 @ 1.35 | 15:0 Lyso PE-d5	15:0 Lyso PE-d5	445.308	445.308	1.35	1.1235	1.1877	0.9223	0.9639	423	0.933	1	1			RESOLVED	176	0	0.933	396817	208644	325899	303019	312077	124409	179047	310659	392457	210541	160017	235043	300118	415374	410497	385026	452636	400733	338718	417595	388460	237978	421293	429400	430296	768523	659470	458396	362484	710505
424.1	Unknown_ 445.3674 @ 6.81		445.367	445.367	6.81	5.3607	5.7467	0.2702	0.8494	424	0.61	1	1				0	0	0	12315	30425	17779	14109	11758	4034	8357	9134	6220	11173	6632	1835	6002	10784	9514	11056	12148	10273	11263	14677	11474	6441	10495	10372
425.1	{Unknown_ 445.4018 @ 2.90; Unknown_ 445.4064 @ 2.90}		445.406	445.408	2.9	2.8495	2.7257	0.4192	0.8148	425	0.7553	1	1				0	0	0	22136	18367	18721	12859	16915	10015	9963	8017	13374	15356	10690	9131	22011	19808	19926	16460	23791	14490	16497	23572	21933	16135	14225	15826	15172	44765	27164	17205	30257	46099
426.1	Unknown_ 446.2759 @ 0.83		446.276	446.275	0.83	0.8685	0.7375	0.5037	0.0007	426	0.7476	1	1				0	0	0	30084	15420	26283	27087	37882	51032	50912	26349	21974	46968	37699	51458	20841	13764	17347	24111	7034	9752	12218	5052	3667	12091	5523	4548	5814	5873	2790	5206	7014
430.1	Unknown_ 449.1504 @ 0.93		449.15	449.149	0.93	0.9238	0.8198	0.293	0.3911	430	0.8071	1	1				0	0	0	14123	8362		4372		6245		1732	7704	4718	5179						16864	24535	8974	21085	21121	16433	13504	20448	19926
431.1	Unknown_ 449.2832 @ 4.21		449.283	449.285	4.21	3.4238	3.5869	0.0739	0.4918	431	0.72	1	1				0	0	0				2898	7550	13806	6140	4297	10111	8278	14171	21560			1247			9295	1655		764	5337		774					1660
431.4	Unknown_ 449.2877 @ 3.85		449.288	449.285	3.85	3.2715	3.3488	0.0162	0.3476	431	0.7395	1	1				0	0	0			2644	3918	7293	15397	8119	3098	7415	4303	17953	8100			2447		3499	11540				2074		1655				2228	5215
432.18	{Unknown_ 449.3320 @ 4.10; Unknown_ 449.3384 @ 4.11}		449.338	449.337	4.11	3.6591	3.5187	0.9696	0.8696	432	0.8079	1	1				0	0	0	554649	416351	477682	150330	345387	122832	202142	217714	2185261	1211037	2289740	1500564	621543	460953	489958	476325	3621819	2460687	2916858	2682371	1815980	2894986	1350397	2209371	72842	133701	172927	193337	151374	307779
432.384	Unknown_ 449.3383 @ 6.60		449.338	449.338	6.6	5.2297	5.5247	0.4503	0.2578	432	0.7015	1	1			RESOLVED	177	0	0.7015	20760	30129	18448	12889	9445		5440	9601	37896	45950	15309	7537	10305	22602	18031	13976	17198	26952	29724	21114	26774	20689	14697	11324	39271	21854	27877	35327	13634
432.67	Unknown_ 449.3350 @ 4.95		449.335	449.337	4.95	3.9218	4.1266	0.8096	0.658	432	0.6874	1	1				0	0	0	169538	97829	84741	71094	101417	52475	55678	41081	191027	57971	134367	51577	87364	73686	179612	103791	186897	139560	98836	169622	118762	90594	93207	107949	70311	84820	87205	91925	106826	37263
434.1	{Unknown_ 452.3895 @ 2.64; Unknown_ 452.3940 @ 2.62}		452.394	452.394	2.62	2.6577	2.4888	0.6486	0.8581	434	0.8023	1	1			RESOLVED	178	0	0.8023	83173	82657	76052	59137	45913	22883	35064	22463	52452	60691	62367	37285	45189	50831	48056	40177	29040	16653	21531	20489	27565	14494	22673	24087	18326
435.2	{Unknown_ 453.3688 @ 2.25; Unknown_ 453.3737 @ 2.25; Unknown_ 453.3795 @ 2.25}		453.374	453.373	2.25	2.3072	2.121	0.945	0.903	435	0.8064	1	1			RESOLVED	179	0	0.8064	545615	539709	495810	397853	356124	202920	271938	298923	410212	467691	489630	204264	485655	530236	541978	467801	533676	482454	458309	465851	478023	314942	526464	451629	348319	532405	289585	457712	526462	500935
436.3	{Unknown_ 454.2907 @ 1.72; LPE 16:0;@1.70; Unknown_ 454.2935 @ 1.75}	LPE 16:0	454.293	454.293	1.7	1.4169	1.5344	0.8274	0.8593	436	0.8471	1	1	[M+H]		RESOLVED	180	0	0.8471	143100	128456	129680	45586	155249	106831	85833	120359	83917	52180	98886	54555	119645	106835	102883	122579	156587	128165	67395	110722	127971	81800	137021	142814		104964	60670	44682	91845	95570
437.1	Unknown_ 454.3728 @ 1.47		454.373	454.373	1.47	1.5333	1.3019	0.0986	0.0918	437	0.7733	1	1				0	0	0									6689	4558	5375	3852		7405	4561	4370	8939	10206	5851	7535	7058	4240	8201	8337
438.1	ACar 20:1;@2.46		454.389	454.389	2.46	2.4526	2.3357	0.7612	0.3033	438	0.8069	1	1	[M+H]			0	0	0	86647	64555	69598	68868	72661	53559	68896	55947	77189	71337	73415	45596	62299	54527	42658	70663	80780	70928	55626	73013	69901	78219	67414	77232	59879	78919	33814	45222	61320	55617
440.6	{Unknown_ 455.3265 @ 2.13; Unknown_ 455.3299 @ 2.12}		455.33	455.329	2.12	1.7818	1.9831	0.511	0.4779	440	0.7774	1	1				0	0	0	24772	20330	21456	17565	16367	13490	17363	14634	18198	18282	23027	15160	29230	25549	25182	23844	26982	24888	22032	24180	25480	10285	27264	22019	27165	42155	25197	25003	18521	42971
442.1	Unknown_ 458.2935 @ 0.96		458.293	458.293	0.96	0.9059	0.8448	0.7088	0.8602	442	0.8622	1	1				0	0	0	57057	44377	46350	40647	34941	21525	20893	40933	52248	37784	51450	27771	48609	55574	51938	51560	53619	101548	41882	91276	57976	75044	56951	97782	12310	104614	98561	86728	97368	153226
442.4	{Unknown_ 458.2903 @ 0.83; Unknown_ 458.2934 @ 0.83}		458.293	458.293	0.83	0.723	0.7375	0.709	0.0847	442	0.8248	1	1				0	0	0	57120	46817	46309	40631	37760	21512	23009	41964	52252	37760	51418	27931	49018	57267	53027	51647	54548	104769	41923	91656	58017	74955	57012	97899	12778	104928	98808	86808	97420	153591
446.1	{Unknown_ 459.4178 @ 3.21; Unknown_ 459.4221 @ 3.20}		459.422	459.424	3.2	3.181	2.9409	0.1734	0.8715	446	0.6328	1	1			RESOLVED	181	0	0.6328	9275	8824	9171	6622	7719		4625		8853	4438	8687		12298	9413	11957	7038	10516	7436	8292	10246	8165	5697	5930	7937	8474	10533	6756	3342	7439	14635
447.2	Unknown_ 460.2779 @ 2.08		460.278	460.279	2.08	1.6485	1.9403	0.104	0.1013	447	0.6924	1	1				0	0	0							2954		10136	6533	9347	4518					8930	11759		7557	5261	5352	7066	5969		11542	6208	6644	10699	15631
448.102	Unknown_ 462.1473 @ 0.62		462.147	462.147	0.62	0.6598	0.5687	0.0941	0.7099	448	0.7775	1	1			RESOLVED	183	0	0.7775		9947		5097	6161			1004	5600	9094	7590	5318	34287	6521	5879	3623	19848	14790	6879	2273	8841	4453	6713	11213		19078	1908	3417	4864	27347
448.61	Unknown_ 462.1468 @ 5.57		462.147	462.146	5.57	4.5486	4.6027	0.4015	0.9437	448	0.8321	1	1			RESOLVED	182	0	0.8321	15877	16088	16291	10264	10511		8385	7651	9503	22603	10155	3073	25589	27442	15328	12053	23364	14754	16425	35933	18659	9180	18066	6483	3988	15541	15196	16831	12321	37781
448.8	Unknown_ 462.1477 @ 4.20		462.148	462.147	4.2	3.6912	3.58	0.1565	0.7585	448	0.7423	1	1			RESOLVED	184	0	0.7423	8587	7837	7952	10558	10431			3061	4423	7216	6506	9178	11184	7434	11904	8517	23698	11632	14321	3101	6310	7891	5246	5741	11778		5304	9766	6935
450.1	{Unknown_ 463.1288 @ 2.13; Unknown_ 463.1341 @ 2.16}		463.134	463.13	2.16	2.0543	2.0258	0.4914	0.7282	450	0.739	1	1				0	0	0	35053	25357	85409	39285	20301	7746	19136	24524	17346	17292	27202	8003	20327	25913	24227	17840	15665	22141	17017	30524	9557	20645	16133	28801	29115	22242	11631	24907	23797	56154
454.2	Unknown_ 464.3123 @ 2.22		464.312	464.313	2.22	1.9372	2.0895	0.4288	0.016	454	0.7415	1	1			RESOLVED	185	0	0.7415	15426	9057	13042	11478	11701	6702	7089	5011	31968	43763	38492	18178	15491	11921	7462	9637	26702	29047	23537	31469	24641	19143	32313	19105		233123	88844	196771	243114	241135
455.3	Unknown_ 464.3740 @ 4.03		464.374	464.373	4.03	3.6049	3.4652	0.6566	0.9946	455	0.7849	1	1			RESOLVED	186	0	1.4271	35540	26981	19899	15683	23256	8412	13549	12786	129412	70400	100757	44202	36239	31816	28524	25756	201018	96911	147914	76848	97197	114515	82970	91970	14784	6369	6152	10045	6541	14892
455.6	Unknown_ 464.3697 @ 4.46		464.37	464.373	4.46	3.9153	3.7634	0.6338	0.9871	455	0.6422	2	1			RESOLVED	186	0	1.4271	19536	23040	6430	17900	17306	6018	4946	12983	113041	57848	78563	44844	31439	42526	34748	23949	112697	124525	94840	49199	102103	37831	115892	29589	6418	3971	5331	7021	6475	17223
456.1	{Unknown_ 466.3248 @ 2.96; Unknown_ 466.3292 @ 2.93}		466.329	466.329	2.93	2.5558	2.7487	0.6892	0.6785	456	0.8308	1	1			RESOLVED	187	0	0.8308	43594	40474	44357	37988	40567	24219	27393	24688	65584	93812	98725	69944	28049	33155	31314	29149	83146	61514	73758	71098	67750	47856	63482	71250		257822	150273	239839	241500	266725
457.1	{Unknown_ 467.2884 @ 1.40; Unknown_ 467.2903 @ 1.36}		467.29	467.29	1.36	1.1178	1.1971	0.6249	0.8132	457	0.8879	1	1				0	0	0	47132	23588	34573	30107	39886	20527	18761	35047	44344	32624	23546	22843	36621	45839	32782	38539	51945	47114	30450	43137	32278	31196	48122	42586	49259	81789	68831	41332	39684	83794
459.2	LPC 14:0;@1.10	LPC 14:0	468.309	468.308	1.1	0.8875	0.9637	0.8402	0.9376	459	0.8853	1	1	[M+H]		RESOLVED	189	0	0.8853	221095	92033	131546	90948	248731	78464	182518	264263	86835	68179	95118	30155	145811	165875	144267	147257	107269	170550	88455	149812	97601	126646	112122	177611			6618	6840	5222
459.4	{Unknown_ 468.3047 @ 1.61; Unknown_ 468.3115 @ 1.57}		468.312	468.313	1.57	1.4468	1.4009	0.7376	0.7218	459	0.8722	1	1				0	0	0	71999	67307	70007	46453	64107	43445	38617	57080	57993	40287	59162	33067	81474	60993	55626	76097	99846	79730	52435	60318	84715	31752	90420	77019	19928	158486	63870	56429	146123	142916
459.9	{LPC 14:0;@0.85; Unknown_ 468.3114 @ 0.84}	LPC 14:0	468.309	468.308	0.85	0.7268	0.7539	0.8491	0.7559	459	0.9228	1	1	[M+H]		RESOLVED	188	0	0.9228	221095	92033	146454	91265	248731	79829	182518	264263	87984	74456	95118	48586	145811	165875	144267	147257	107269	170550	88455	149812	97601	134388	112122	177611					3706
461.1	Unknown_ 468.3916 @ 1.76		468.392	468.389	1.76	1.9043	1.5974	0.6066	0.7496	461	0.6364	1	1				0	0	0	51801	46443	26381	29255	39712	35152	28382	19583	51647	29282	59071	38670	66944	72183	72746	71358	35105	19652	13510	17256	25582	10534	24831	25161	21313			1133
463.1	{Unknown_ 473.3352 @ 1.99; Unknown_ 473.3394 @ 1.98}	17:0 Lyso PE-d5	473.339	473.34	1.98	1.6241	1.8327	0.9657	0.8573	463	0.7837	1	1			RESOLVED	190	0	0.7837	874327	807462	727286	597905	603195	453438	643637	545336	582325	789602	883033	524511	991611	1020063	984168	876011	1167392	860984	564856	902585	927341	628273	1011011	801850	997394	1515451	1017894	605648	1519537	1685326
465.6	Unknown_ 473.4305 @ 3.11		473.43	473.431	3.11	2.9432	2.8795	0.0311	0.6739	465	0.789	1	1			RESOLVED	191	0	0.789													6403	4827	7415	6540	4395	4148	5370	4652	5100	3039	5427	4774
467.2	Unknown_ 476.2728 @ 1.76		476.273	476.275	1.76	1.4188	1.5974	0.3021	0.4075	467	0.7329	1	1				0	0	0	15441	11075	12628	7990	17496	12041	7648	11177	9987	5788	9816	3729	14116	11716	12092	12767	16598	11475	10771	11702	11160	7626	12935	13168		11118	5914	7632	8211	15891
468.1	Unknown_ 476.3033 @ 1.10		476.303	476.303	1.1	0.9022	0.9637	0.6993	0.9136	468	0.8983	1	1			RESOLVED	192	0	0.8983	66328	44963	44696	38139	44682	25645	25803	43394	58216	40697	53749	23998	55275	59121	51745	48875	62136	114551	40382	49151	54701	39248	63632	57561	10461	121710	110521	90456	100698	148531
470.1	LPE 18:2;@1.39	LPE 18:2	478.293	478.293	1.39	1.1136	1.2253	0.8702	0.8734	470	0.8567	1	1	[M+H]			0	0	0	164709	178818	144299	149197	221751	138736	141344	220854	131030	91335	67534	92552	216084	272294	262694	244865	221707	188593	130900	197619	182532	111839	132350	195965		12721			4087
471.1	Unknown_ 478.3249 @ 1.44		478.325	478.329	1.44	1.3908	1.2729	0.6417	0.7567	471	0.6832	1	1			RESOLVED	193	0	0.6832	44846	40897	27190	15506	63428	47018	32471	45937	32075	22823	18969	29133	39695	35447	40282	31725	55297	49147	45006	37259	37597	17693	37543	43193
472.1	Unknown_ 478.3558 @ 3.87		478.356	478.354	3.87	3.4549	3.3615	0.3718	0.7954	472	0.7413	1	1				0	0	0			2509	5362	19147	13027	8740	7210	53760	10396	27501	35899	1239		4750		26559	52315	16164	12777	13454	15063	14544	32610		3663	4147		3879
473.135	Unknown_ 478.3760 @ 10.26		478.376	478.371	10.26	10.0271	10.2585	0.7221	0.3625	473	0.5403	1	1				0	0	0	137570	50282	86646	45142	76190	29788	54647	113996	56311	26344	69655	86894	33594	41218	82830	87787	56383	46232	63374	40354	43070	119716	45598	51324	45564	52889	32024	66844	58177
473.198	Unknown_ 478.3764 @ 11.29		478.376	478.371	11.29	11.8279	11.6828	0.6003	0.4492	473	0.6005	1	1				0	0	0	27045	17705	23957	30981	38055	31493	48030	38979	27121	21637	11544	27313	38278	29606	22044	39996	32162	74559	34030	27235	29803	41917	64166	39700	12404	35727	16482	24460	27794	33568
473.356	Unknown_ 478.3683 @ 4.78		478.368	478.372	4.78	4.0834	3.9988	0.2428	0.8622	473	0.6728	1	1			RESOLVED	195	0	0.6728	18359	11261	7713	9941	20768	14125	10515	15734	10219	3070	3982	7791	16282	6715		5283		12680	12361	7418	8046	9925	8750	7388	3170	10618	3966		14494	4097
473.9	Unknown_ 478.3876 @ 10.51		478.388	478.389	10.51	10.7292	10.6467	0.7745	0.9717	473	0.8272	1	1			RESOLVED	194	0	0.8272	80763	76242	110613	252772	44670	21106	17022	48407	50697	84555	92952	92626	129908	69379	112196	76006	82120	48943	41701	59812	100428	135133	69537	65437	147876	121867	52771	131440	104684	315461
473.9	{Unknown_ 478.3822 @ 4.10; Unknown_ 478.3885 @ 4.12}		478.389	478.389	4.12	3.6083	3.5254	0.9298	0.996	473	0.8905	1	1				0	0	0	284197	148647	102127	88702	129306	49025	47269	106528	784449	517536	813544	623927	198625	239425	144896	109500	1384188	872700	737391	725883	801804	993740	451275	802397	36347	44792	34736	41461	42990	147583
474.5	Unknown_ 480.3098 @ 3.29		480.31	480.311	3.29	3.1961	3	0.22	0.7379	474	0.7007	1	1				0	0	0	10199	10769	9220	3938	7147	5171	7652	7121	10519	5401	11098	5647	14350	10490	10429	11068	11890	8702	9488	6487	11255	6915	8271	9664	8319	9427	6237	9096	8693	12194
474.7	{Unknown_ 480.3083 @ 1.80; LPE 18:1;@1.80}	LPE 18:1	480.309	480.309	1.8	1.6434	1.6398	0.7849	0.8418	474	0.9853	1	1	[M+H]		RESOLVED	196	0	0.9853	106626	60878	52157	81252	100955	81476	77684	72973	90875	73383	60055	38602	142448	99010	96020	101297	106136	115416	83173	58429	58434	34336	76674	104222		298875	153757	124152	209882	302216
475.1	{Unknown_ 480.3442 @ 1.92; Unknown_ 480.3496 @ 1.92}	PC O-16:1	480.344	480.345	1.92	1.5936	1.7682	0.87	0.9436	475	0.8054	1	1				0	0	0	208313	170591	168000	147628	171714	94596	156924	125724	251661	241099	350762	156595	143959	135650	135128	123849	299432	247573	155852	232908	252621	193750	242533	260093		11563	13926	30102	11671	13803
477.1	{Unknown_ 482.3208 @ 1.26; LPC 15:0;@1.25}	LPC 15:0	482.325	482.324	1.25	1.1	1.0961	0.824	0.9218	477	0.9368	1	1	[M+H]			0	0	0	177066	163631	116801	126790	167294	112191	65683	173972	119053	86637	110659	53078	90241	69538	103626	97418	139354	116971	90935	108818	107649	83530	115405	118846
477.11	LPE 18:0;@2.45	LPE 18:0	482.325	482.324	2.45	2.0454	2.3258	0.8675	0.5162	477	0.689	2	1	[M+H]		RESOLVED	197	0	1.4692	225388	209321	207373	164772	188331	95244	164681	121846	146014	170211	175271	120387	137870	150589	131973	111061	208189	144239	187638	178988	196668	136981	176579	179049		322543	224020	297841	161516	411045
477.6	LPE 18:0;@2.57	LPE 18:0	482.325	482.324	2.57	2.2282	2.4422	0.8675	0.8826	477	0.7802	1	2	[M+H]		RESOLVED	197	0	1.4692	225388	209321	207373	164772	188331	95244	164681	121846	146014	170211	175271	120387	137870	150589	131973	111061	208189	144239	187638	178988	196668	136981	176579	179049		322543	224020	297841	161516	411045
478.1	{Unknown_ 482.3549 @ 1.96; Unknown_ 482.3599 @ 1.96}		482.355	482.361	1.96	1.6558	1.8112	0.8653	0.9352	478	0.6044	1	1				0	0	0	179265	152359	148733	117228	143835	68811	140789	114413	328284	265888	399186	174214	132803	133476	124000	113434	338972	260017	151663	219828	253695	211343	272655	286967		15460	12519	6470	14776	22612
480.1	{Unknown_ 483.3559 @ 3.02; Unknown_ 483.3612 @ 3.01}		483.361	483.361	3.01	2.7232	2.8084	0.2376	0.0258	480	0.8528	1	1				0	0	0	10892	9595	9014	8456	6426	6299	4895	6399	8586	9443	10330	7161	11488	11319	11312	10343	15175	17870	11672	9330	11181	7078	11212	9916	11326	16765	10721	13968	17191	13031
481.1	Unknown_ 484.3855 @ 1.16		484.385	484.384	1.16	1.2251	1.016	0.103	0.8801	481	0.6492	1	1				0	0	0		6047	8707	4914					7432	6593	9088	5697			6211		7639	10032	6824	5030	6747	5628	7342	7430
482.1	Unknown_ 485.1113 @ 2.18		485.111	485.113	2.18	2.0536	2.0471	0.2429	0.5592	482	0.8681	1	1				0	0	0		9934	24208	16611			6223	5041		7888	10244			4234	10192	11977		10155	2160	12405		4290		6577	10770	9324	5878	4407	6756	22597
484.2	Unknown_ 486.3243 @ 1.42		486.324	486.324	1.42	1.3068	1.2538	0.8508	0.5011	484	0.8604	1	1				0	0	0	160314	144664	158896	101362	151560	123800	49619	124455	124094	97849	85036	73091	178573	200781	128567	177604	213024	179967	109135	100831	190633	138464	185419	173306	47447	374277	281845	241484	213445	373946
484.3	Unknown_ 486.3222 @ 1.59		486.322	486.324	1.59	1.4459	1.4212	0.849	0.9134	484	0.8813	1	1				0	0	0	155389	144190	153032	100391	152823	117950	47395	122498	118143	92663	82126	72445	184312	202819	186540	176475	217125	184555	109179	101830	183886	126571	189409	134271	44968	377450	279084	229497	195115	374908
485.1	{Unknown_ 486.4491 @ 9.61; Unknown_ 486.4555 @ 9.62}		486.455	486.456	9.62	9.2647	9.3059	0.8575	0.747	485	0.9238	1	1				0	0	0	161921	142001	100199	189768	132362	76815	83915	69726	88620	50698	106739	64405	163699	194177	170017	212939	204978	177501	171278	172785	239399	138443	142676	198185	111211	228697	162809	206688	205533	302564
487.12	{Unknown_ 488.3056 @ 2.94; Unknown_ 488.3125 @ 2.94}		488.312	488.311	2.94	2.5549	2.7563	0.1351	0.0102	487	0.7318	1	1				0	0	0									7384	9612	5456	7153					8848	8549	7517	7428	6179	5642	6308	8226		27249	15929	23411	24083	27644
487.6	Unknown_ 488.3097 @ 0.77		488.31	488.313	0.77	0.6833	0.6888	0.6401	0.4707	487	0.7702	1	1				0	0	0	48143	49269	30236	37205	45840	16974	24590	20995	57674	28673	34535	25776	83212	83920	65069	50812	30784	43355	48722	22783	26353	37472	56802	29539	32251	9128	5910	3646	3229	16914
488.2	Unknown_ 489.2731 @ 1.37		489.273	489.272	1.37	1.1181	1.2064	0.2402	0.7395	488	0.7884	1	1				0	0	0	14604	8233	9712	5411	22528	16458	8790	12351	26634	9966	5282	6403	13422	6527	4727	4269	15735	10876	5667	6657	11005	26593	8350	11902	12601	24881	19462	13984	19788	28433
489.2	Unknown_ 489.2984 @ 1.02	15:0 Lyso PS-d5	489.298	489.298	1.02	0.8345	0.8953	0.7755	0.8713	489	0.9205	1	1			RESOLVED	199	0	0.9205	132383	58619	78348	61437	89651	20303	36248	60723	107526	71318	91466	28847	93399	115030	96017	58089	112815	131706	28681	79983	51782	88878	48538	75021	4284	341079	345404	204461	156266	371881
489.3	Unknown_ 489.2973 @ 0.82 | 15:0 Lyso PS-d5	15:0 Lyso PS-d5	489.297	489.298	0.82	0.7238	0.7294	0.7744	0.8272	489	0.9269	1	1			RESOLVED	198	0	0.9269	131740	60717	77915	19611	89741	20248	36380	60717	103311	67465	89547	41564	93764	107939	96116	58423	114047	132325	55132	104794	51292	92619	49401	74296	16325	342181	334070	201886	150620	373904
490.2	Unknown_ 490.2884 @ 0.80		490.288	490.289	0.8	0.8861	0.7131	0.5486	0.4741	490	0.8016	1	1				0	0	0	46241	29299	21517	12996	47283	16748	33041	53859	25127	18477	14960	7070	30783	32055	19418	22567	26997	54584	23510	39356	20830	29000	25565	24435	3109	38547	37248	22433	19213	75591
491.2	Unknown_ 490.3017 @ 0.76		490.302	490.302	0.76	0.724	0.6808	0.5971	0.6234	491	0.9377	1	1			RESOLVED	200	0	0.9377	51769	36765	18434	14796	41403	28343	30772	36001	28784	14836	32383	12873	34902	16673	30781	22378	37444	44693	24985	23086	28746	35954	33356	46209	4524	102282	71906	51309	59581	83807
494.22	Unknown_ 492.4005 @ 4.12		492.401	492.405	4.12	3.6066	3.5254	0.729	0.9984	494	0.686	1	1			RESOLVED	202	0	0.686	49385	28530	12835	10860	27338	5873	7566	22817	146927	104890	101078	66441	38719	23592	16810	22548	235220	159385	145029	103946	215849	120373	68220	121586	6261	3419	7792	14077	8278	27737
494.32	Unknown_ 492.4034 @ 10.50		492.403	492.405	10.5	10.8178	10.6314	0.6437	0.9916	494	0.7228	1	1			RESOLVED	201	0	0.7228	54699	26801	25205	147445	20296	18428	16619	25149	54614	45636	33520	34176	54351	66814	62229	86919	40682	27376	18238	53949	45026	34986	32344	69726	27506	57908	14810	23124	28588	165849
495.3	{Unknown_ 494.3223 @ 1.15; PC 16:1e; [M+H]+@1.13}	LPC 16:1	494.322	494.324	1.15	0.9862	1.0072	0.9232	0.9672	495	0.8774	1	1	[M+H]		RESOLVED	203	0	0.8774	499964	446331	208171	299850	649927	171976	257800	595816	270652	150666	148676	114358	449484	554934	505524	486686	407532	367566	313824	317535	308412	275137	355859	351305		56483	33206	17383	17278	62400
496.2	Unknown_ 494.3609 @ 2.23		494.361	494.36	2.23	1.9993	2.1	0.0877	0.1045	496	0.8737	1	1			RESOLVED	204	0	0.8737	5312	6560	6014					5182	13496	10510	16927	6405		1106	2764		14378	8288	7273	4035	4456	3697	14370	7882
497.1	{Unknown_ 495.3175 @ 2.14; Unknown_ 495.3213 @ 2.12}		495.321	495.322	2.12	1.7792	1.9831	0.7824	0.9049	497	0.785	1	2			RESOLVED	205	0	1.53	92695	80251	71617	57903	65948	47384	67236	57349	64141	78336	90591	55195	108789	101538	102551	86855	104848	96280	53061	91329	88174	62425	96875	80291	99169	143767	95751	95644	157623	157748
497.6	Unknown_ 495.3206 @ 1.96		495.321	495.322	1.96	1.6243	1.8112	0.7823	0.5577	497	0.745	2	1			RESOLVED	205	0	1.53	90358	80655	70794	58633	66207	46491	65402	57439	67718	77743	89552	55415	102349	101256	102128	86229	103267	90008	53218	92067	88264	62203	99100	79777	97105	140788	96809	94712	152116	156908
498.2	Unknown_ 495.4216 @ 4.20		495.422	495.414	4.2	3.4853	3.58	0.0869	0.7036	498	0.509	1	1			RESOLVED	206	0	0.509	7237	6824		5059	4462			7270	4840	4049	4840	5296	7954	8716	5247	7197	10266	8646	5617	9389	8417	5948	4370	6461	4584	8174	5167	4191	7616	10396
499.1	{Unknown_ 495.4284 @ 4.15; Unknown_ 495.4325 @ 4.16}		495.433	495.431	4.16	3.5806	3.5526	0.1542	0.5335	499	0.825	1	1				0	0	0	11942	10291	8598	3359	6780		6740	8503	7881	7173	6053	5897	11114	7283	9753	9535	11039	7032	7736	10561	10124	11015	4861	7072	8379	7617	10622	13345	11622	14970
500.1	{Unknown_ 495.4377 @ 10.10; Unknown_ 495.4409 @ 10.12}		495.441	495.441	10.12	10.0562	10.0407	0.7948	0.2255	500	0.8688	1	1				0	0	0	68686	56713	64617	104277	228585	229028	387543	366419	8786	10639	8119	6311	70144	80317	86399	79229	111774	97424	79171	95493	135004	88067	109718	94137
500.4	{Unknown_ 495.4355 @ 9.77; Unknown_ 495.4367 @ 9.84; Unknown_ 495.4413 @ 9.81}		495.441	495.441	9.81	9.5713	9.5746	0.7952	0.0657	500	0.8261	1	1			RESOLVED	207	0	0.8261	67678	56273	64853	105097	228014	228202	384490	364928	8334	10037	6687	6371	38015	78547	85993	77642	112469	95315	78172	95121	132922	88805	107349	94623
501.1	{Unknown_ 496.3350 @ 1.47; Unknown_ 496.3394 @ 1.49; PC 16:0e; [M+H]+@1.54; Unknown_ 496.3442 @ 1.52}	LPC 16:0	496.339	496.34	1.49	1.3888	1.3214	0.9987	0.9991	501	0.9268	1	1	[M+H]		RESOLVED	208	0	0.9268	20766965	18700271	19902432	6908146	26503645	25450320	11147767	16484275	14518317	9972695	8566429	13030783	16410338	17185488	15857841	15803567	27941273	19949876	17684426	15004565	21071134	10681261	22320974	18794690		929788	638177	578194	838029	998432
501.2	LPE 19:0;@2.96		496.34	496.34	2.96	2.7296	2.7714	0.1862	0.0277	501	0.8982	1	1	[M+H]			0	0	0	8346	21355	9480	6859	8696	8279	8388	9921	9037	9816	7135	8537		6614	10602	12478		22260	6501	13542	3915	6797		3711
501.7	{Unknown_ 496.3428 @ 2.38; Unknown_ 496.3477 @ 2.35}		496.348	496.344	2.35	2.2467	2.2249	0.771	0.6953	501	0.7499	1	1			RESOLVED	209	0	0.7499	181244	149309	93228	73783	50288	45265	36928	61598	74986	69733	92893	58115	81742	74860	59855	50796	97364	75576	58827	77611	81260	48297	74269	140546	14325	66711	39827	46779	46445	70766
502.1	Unknown_ 496.3701 @ 2.38		496.37	496.376	2.38	2.0609	2.2555	0.303	0.0582	502	0.549	1	1				0	0	0		5798	9362	13883	18380	20342	11639	14036	9640	13692	11306	23689	11298		2607	11324		21492	13002	11992	6588	12216	9497	7328			13492	13294	7722
503.1	Unknown_ 496.4210 @ 2.57		496.421	496.421	2.57	2.6393	2.4422	0.7153	0.8476	503	0.7838	1	1			RESOLVED	210	0	0.7838	99243	94404	101470	79130	51717	29407	53136	19817	60152	74615	78825	53411	65240	74950	63181	58269	38726	20824	26317	21406	22644	18798	24956	23665	23276			8440
506.2	{Unknown_ 498.2815 @ 0.84; Unknown_ 498.2858 @ 0.83}		498.286	498.285	0.83	0.7246	0.7375	0.4604	0.0423	506	0.866	1	1				0	0	0	20447	18377	16973	11806	14875	6888	7160	16394	21816	15250	19473	12047	18655	22090	19002	20514	21925	38367	15146	17909	22130	17219	22318	27107		35732	32979	28955	31919	46605
506.3	Unknown_ 498.2846 @ 1.06		498.285	498.285	1.06	0.8734	0.9293	0.4369	0.7753	506	0.8652	1	1				0	0	0	21606	18127	16357	12350	14732	5572	6467	15042	21282	14694	18722	9662	18345	22408	17440	15842	21597	38828	15329	15601	21923	17026	21974	37792		36757	33358	28888	31335	47576
507.1	Unknown_ 498.3987 @ 1.49		498.399	498.4	1.49	1.5305	1.3214	0.0985	0.0637	507	0.7715	1	1				0	0	0	6136	3746	3721	40961	14065	8725	66790	14355	21759	43909	24484	6232	6069	6903	5192		9041	4113	6688	7425	6317	6557	5187	4682
508.5	Unknown_ 499.3177 @ 1.54		499.318	499.319	1.54	1.2764	1.3709	0.4495	0.0109	508	0.7746	1	1				0	0	0	28811	9360	16058	34412	27504	13656	17810	29833	31841	24855	5328	24252	14341	15276	11402	12959	22717	34234	20100	15730	6444	27273	14200	18059		40206	16080	9665	20314	32570
509.3	Unknown_ 500.2726 @ 1.35		500.273	500.275	1.35	1.1053	1.1877	0.4115	0.5389	509	0.7995	1	2			RESOLVED	211	0	1.5303	20299	15521	11599	8710	22959	11491	7274	18827	13597	10273	7906	8608	26218	18177	27499	18084	22474	21688	8375	16266	17102	8393	14730	18732
509.6	Unknown_ 500.2754 @ 1.13		500.275	500.277	1.13	0.838	0.9897	0.4104	0.0429	509	0.7308	2	1			RESOLVED	211	0	1.5303	19603	15775	7948	4152	22206	17343	7471	22849	13262	9003		8006		29866	26800	21167	22993	20539	11877	2412		3214	5059	19849
510.1	{Unknown_ 500.3768 @ 0.57; Unknown_ 500.3792 @ 0.58}		500.377	500.379	0.57	0.6027	0.529	0.4781	0.7494	510	0.7647	1	1				0	0	0	14393	16692	24535	21025	15092	6584	7765	7835	21845	12641	19611	11148	19340	22221	19215	25293	22509	21445	19116	23801	20023	14848	22708	20912	15216	34227	29468	25182	28083	26717
511.19	{Unknown_ 500.4672 @ 9.97; Unknown_ 500.4723 @ 9.98}		500.472	500.471	9.98	9.7985	9.8263	0.8465	0.6171	511	0.8452	1	1				0	0	0	165961	134388	110476	161620	105866	64606	83726	63987	79052	122989	121139	65356	148586	176156	147463	163380	179023	158228	129013	137848	196666	135529	150697	176815	172795	216096	159069	182792	159162	278725
511.9	{Unknown_ 500.4666 @ 9.64; Unknown_ 500.4716 @ 9.64}		500.472	500.471	9.64	9.2878	9.3337	0.847	0.6811	511	0.888	1	1				0	0	0	165578	134047	110230	160889	105746	63536	84415	63424	78504	56802	120264	63820	145315	178904	147272	164144	178305	154663	130111	138866	199168	136459	151695	175593	172085	212627	158247	181240	159392	279925
512.2	{Unknown_ 501.3646 @ 2.80; Unknown_ 501.3710 @ 2.82}		501.371	501.371	2.82	2.516	2.6621	0.9397	0.7732	512	0.8419	1	1			RESOLVED	212	0	0.8419	424833	429922	389338	370526	303939	238368	187903	255736	324576	439859	508226	292976	495009	557805	483467	457928	565156	390600	482653	406222	475496	295010	464403	428477	494077	788952	448117	671055	777723	773604
513.1	{LPE 20:4;@1.34; Unknown_ 502.2939 @ 1.30}	LPE 20:4	502.293	502.293	1.34	1.0976	1.1784	0.8437	0.8628	513	0.8794	1	1	[M+H]			0	0	0	158024	148340	129627	125373	160654	117853	96386	157810	120423	84879	109289	76217	131092	172773	171028	154479	159100	134570	95191	150189	131036	74026	148309	157798		162882	116503	86263	66049	157430
513.6	Unknown_ 502.2885 @ 1.79		502.288	502.29	1.79	1.631	1.6292	0.4266	0.3477	513	0.8768	1	1			RESOLVED	213	0	0.8768	16596	14996	9209	11994	13835	13336	14799	16797	20122	19120	18847	13171	21596	15973	8914	7760	17762	20320	13999	17139	41888	17723	17301	18018		38337	16088	19555	19243	31162
515.3	{Unknown_ 502.3202 @ 1.90; Unknown_ 502.3259 @ 1.95}		502.326	502.327	1.95	1.5912	1.8004	0.6318	0.2671	515	0.6966	1	1				0	0	0	43239	32979	33653	28725	34265	19210	28983	24461	48309	41176	64972	39466	28884	26206	23687	23645	56192	48521	30341	43584	44572	37755	41733	50028
516.1	Unknown_ 503.3288 @ 1.68		503.329	503.328	1.68	1.448	1.5136	0.2938	0.6489	516	0.8342	1	1				0	0	0	15449	10351	10337	9291	14027	8689	9480	7942	23155	11429	18293	8700	11233	11317	7784	9143	17125	16762	7042	11727	10780	12321	14516	17363		17552	10258	7083	16158	34303
517.8	Unknown_ 503.3798 @ 3.02		503.38	503.377	3.02	2.4988	2.8157	0.5177	0.0164	517	0.5694	1	1				0	0	0	19526	23061	24544	19362	15499	13821	10922	14108	18888	23776	26116	15993	24887	25537	23338	22659	28164	18393	23571	22032	23586	10877	23539	22602	25978	36897	23562	34447	39166	43254
518.7	Unknown_ 504.3075 @ 1.30		504.308	504.305	1.3	1.1048	1.1415	0.5495	0.3918	518	0.7816	1	1			RESOLVED	214	0	0.7816	39852	34675	17248	19815	42707	19676	17587	29495	25448	25264	12696	31250	28644	17786	21777	24506	32625	41771	10003	35056	25457	17613	28781	30109	3753		16614	4216	8656	50963
518.9	Unknown_ 504.3048 @ 2.56		504.305	504.306	2.56	2.2257	2.4327	0.4743	0.6295	518	0.7546	1	1			RESOLVED	215	0	0.7546	28287	24394	24202	20407	23533	10524	20963	5848	16589	19541	18751	13917	19022	18827	16567	8887	23990	15795	12151	24523	19896	16094	19996	21061		33262	19807	29595	17145	45987
519.1	Unknown_ 504.3185 @ 1.53		504.318	504.322	1.53	1.4199	1.3609	0.7706	0.8853	519	0.7269	1	2			RESOLVED	216	0	1.3257	77692	57627	80884	55855	121541	53252	58254	91047	80138	33784	38999	82290	83942	52338	48848	66812	82502	110906	49822	75510	79383	36419	73257	82802	14231	131216	173144	35291	78360	171477
519.4	Unknown_ 504.3233 @ 1.32		504.323	504.319	1.32	1.0457	1.1599	0.8068	0.0146	519	0.5988	2	2			RESOLVED	216	0	1.3257	113163	81626	53941	102966	154436	13929	79657	131073	105403	47794	34229	59909	138437	126460	86308	117255	132584	160939	31456	98065	92253	97730	39555	91262	23476	250985	151024	69772	68294	281753
520.1	{Unknown_ 504.3325 @ 1.58; Unknown_ 504.3350 @ 1.55}		504.335	504.334	1.55	1.3136	1.3808	0.8799	0.7405	520	0.8696	1	1			RESOLVED	217	0	0.8696	203590	193318	192812	86409	185828	141556	60794	153712	147803	101268	140774	84206	212745	233310	227056	208292	246015	215808	137356	181406	197192	157425	220809	216144	54550	457989	331141	284908	239588	476304
520.6	Unknown_ 504.3354 @ 2.00		504.335	504.342	2	1.6521	1.8542	0.6379	0.487	520	0.5325	2	1				0	0	0	37826	25901	30268	35852	31202	9184	31416	23070	56798	50741	61512	23754	22846	22279	20193	25013	63630	61804	44498	44324	68495	37991	46053	49726					5162
521.5	Unknown_ 505.3993 @ 5.63		505.399	505.401	5.63	4.6766	4.6504	0.3349	0.9468	521	0.8031	1	1			RESOLVED	218	0	0.8031	10497	20580	8892	10378	4490		11864	8661	14951	13145	11011		10948	26888	14790	13904	22741	16108	25423	25892	23178	12208	10727	11234	5477	26889	17047	6218	23003	60698
522.1	{Unknown_ 506.3562 @ 2.08; Unknown_ 506.3602 @ 2.10}		506.356	506.361	2.08	1.7589	1.9403	0.5007	0.7208	522	0.6186	1	1			RESOLVED	220	0	0.6186	20191	15671	13775	12337	12817	12374	13416	13730	30118	32846	47458	29657	23256	15897	16861	13187	40746	32375	13901	29792	28237	22120	30131	26249		7919	6706		8773
522.5	Unknown_ 506.3618 @ 2.46		506.362	506.361	2.46	2.1796	2.3357	0.3391	0.476	522	0.7806	1	1			RESOLVED	219	0	0.7806	16104	11215	12195	12433	14093	8504	14283	12620	25922	11932	12963	12113	11335	13183	12658	8892	27672	10090	17169	16950	19520	11431	16928	17539
523.1	Unknown_ 507.3288 @ 1.53		507.329	507.329	1.53	1.6072	1.3609	0.0205	0.0703	523	0.7605	1	1				0	0	0				1785	7998						2115	4212	16120	6664	9552	6804	4751		2637			2523		3876
524.2	{LPC 17:1;@1.50; PC 17:1e; [M+H]+@1.51}		508.34	508.34	1.5	1.4345	1.3312	0.5991	0.4142	524	0.8581	1	1	[M+H]		RESOLVED	221	0	0.8581	38561	21982	41886	23901	64616	26699	16721	51973	30396	30235	27053	14845	35484	34972	35016	31751	57432	44794	18600	20647	28236	24444	36562	31716		8775	12913	6723	4084	16071
525.2	{Unknown_ 508.3717 @ 2.80; Unknown_ 508.3763 @ 2.78}	PC O-18:1	508.376	508.376	2.78	2.4725	2.6292	0.5941	0.7619	525	0.8283	1	1				0	0	0	33379	27921	28959	21833	22977	7146	9779	17119	40568	45511	52413	46921	22425	24200	22912	22285	47270	31929	42025	40118	41796	28114	36337	35635		10169		4563	4301
525.3	{Unknown_ 508.3721 @ 2.11; Unknown_ 508.3760 @ 2.12}		508.376	508.376	2.12	1.8182	1.9831	0.8254	0.9079	525	0.8261	1	1				0	0	0	121639	112693	95327	79700	88354	66825	85463	78201	148287	219781	210095	123359	92824	77856	77864	68090	213445	174321	103569	171723	175113	113372	185041	141885		14819	9878	8489	12806	18041
526.1	{Unknown_ 509.3340 @ 1.25; Unknown_ 509.3379 @ 1.29}		509.334	509.337	1.25	1.1005	1.0961	0.8207	0.8799	526	0.7977	1	1				0	0	0	141132	129638	101142	97755	85289	72077	36323	109807	112167	78962	94220	49162	110470	136952	120675	121108	140483	126249	82933	122153	101957	76092	124359	107129	85078	250173	211913	136859	97175	241212
526.5	Unknown_ 509.3381 @ 1.70		509.338	509.342	1.7	1.238	1.5344	0.047	0.6424	526	0.5398	2	1				0	0	0	12929	3691	10225	14815	23170	1946		3334		5698	5339	2840	9557	1229	6074		8156		4581	3483	29944	4797	4574	10073					22210
528.1	{LPC 17:0;@1.93; PC 17:0e; [M+H]+@1.92}	LPC 17:0	510.356	510.356	1.93	1.7456	1.7789	0.8806	0.9615	528	0.9307	1	1	[M+H]		RESOLVED	222	0	0.9307	346382	164738	176984	190638	304646	88932	242195	171996	276424	188283	146115	117941	282179	171728	237738	182465	406308	305506	190932	178713	347499	155601	346955	331236		9330	7953	3729	8845
529.1	Unknown_ 510.3917 @ 2.85		510.392	510.392	2.85	2.5538	2.6863	0.6849	0.8353	529	0.8454	1	1			RESOLVED	223	0	0.8454	45545	44721	43003	32240	38596	21608	31011	27993	67995	82078	51398	81078	33259	38952	40820	35116	86282	59244	65470	81698	76658	53030	34350	66839
530.1	Unknown_ 511.2789 @ 1.02		511.279	511.28	1.02	0.8345	0.8953	0.3011	0.5185	530	0.826	1	1			RESOLVED	224	0	0.826	18738	15789	11956	5726	8604		3990	8474	13284	7386	11548	6971	13179	16910	6715	12676	15444	25591	10357	15655	11450	13459	7999	10220		58313	23726	28502	33990	82309
530.1	{Unknown_ 511.2845 @ 2.13; Unknown_ 511.2880 @ 2.16}		511.288	511.288	2.16	1.7767	2.0258	0.2045	0.2748	530	0.7737	1	1				0	0	0	12689	8624	7884	6176	10453	4896	6038	8727	11295	7111	8450	4071	13678	10286	9490	10888	14709	11940	6746	9285	10383	6705	11433	8069	5618	13946	9663	5989	7799	21123
531.1	Unknown_ 512.3370 @ 0.59		512.337	512.335	0.59	0.5157	0.5449	0.356	0.7396	531	0.7754	1	1				0	0	0	16953	14578	12993	15573	13343	5994	8965	11169	10825	7171	9874	7660	16081	16055	17193	13404	14485	11180	12491	14364	13914	10936	14092	13597
531.4	{Unknown_ 512.3304 @ 1.24; Unknown_ 512.3349 @ 1.19}		512.335	512.335	1.19	0.9838	1.0424	0.3817	0.6982	531	0.8825	1	1				0	0	0	19502	9362	10925	9754	18557	7774	5671	16214		3338	8935		20026	22688	21248	22283	20614	14706	9218	14452	6240	11470	14516	16521
532.2	{Unknown_ 512.4143 @ 1.69; Unknown_ 512.4173 @ 1.73}		512.414	512.415	1.69	1.5294	1.524	0.6054	0.2059	532	0.8547	1	1				0	0	0	42408	35863	41087	26413	41524	46991	12467	31909	46884	23619	46100	21623	73784	72822	71986	70443	32262	25092	17086	22421	22701	19671	29451	27692	12077
533.1	{Unknown_ 512.4662 @ 9.66; Unknown_ 512.4720 @ 9.66}		512.472	512.472	9.66	9.2928	9.3615	0.9076	0.8022	533	0.8955	1	1				0	0	0	331861	263369	227846	325693	215859	137957	173683	144245	130759	105464	230991	148731	292349	331819	325639	333481	372585	328668	207558	279464	404923	267885	308589	338164	329638	358423	253095	337047	308029	525286
534.1	{Unknown_ 514.3488 @ 2.34; Unknown_ 514.3528 @ 2.36; Unknown_ 514.3563 @ 2.35}		514.356	514.355	2.35	2.2403	2.2249	0.8038	0.8557	534	0.9185	1	1				0	0	0	102090	98376	96612	67051	64859	42013	62190	50877	90714	93800	79975	36192	96559	105625	105609	97154	117135	83080	82630	93032	94485	64476	103564	97106	31125	173408	103173	116334	156074	167770
535.1	{Unknown_ 515.3091 @ 1.64; Unknown_ 515.3138 @ 1.64}		515.314	515.314	1.64	1.388	1.4722	0.6692	0.7572	535	0.8962	1	1				0	0	0	64133	56604	35158	35402	83411	79993	26511	49465	40849	27573	38958	39789	38167	38271	34351	34561	78838	58050	54417	43209	67178	33513	60953	50284				1049
536.1	Unknown_ 515.3865 @ 1.85	17:0 Lyso PC-d5	515.386	515.387	1.85	1.5792	1.6931	0.9765	0.9239	536	0.8723	1	1			RESOLVED	225	0	0.8723	1308984	930097	1195891	811225	925883	450258	921484	883567	1012086	1021995	1424461	615293	1576774	1560682	1493526	1301784	1740461	1159705	742056	1192853	1457938	1006780	1436527	1311530	1354771	2326833	1756193	1260719	2757624	2717921
537.1	Unknown_ 516.3055 @ 1.18		516.306	516.306	1.18	0.9946	1.0336	0.7227	0.6647	537	0.9189	1	1			RESOLVED	226	0	0.9189	83117	75488	55527	59908	104710	28047	27993	90626	39039	25133	22500	17677	75453	73728	77858	78580	62855	55862	35048	29088	22711	41115	31052	60460
540.1	{Unknown_ 517.3016 @ 2.10; Unknown_ 517.3057 @ 2.14}		517.302	517.304	2.1	1.7807	1.9617	0.5027	0.8695	540	0.6899	1	1			RESOLVED	227	0	0.6899	27877	21760	18084	18471	25381	14189	15523	15825	21834	18332	21291	16495	29357	24638	25222	21408	30258	24271	19139	22269	20605	17800	24747	19656	23225	29517	25237	17875	17444	36211
541.1	Unknown_ 517.3302 @ 1.42 | 17:0 Lyso PS-d5	17:0 Lyso PS-d5	517.33	517.33	1.42	1.277	1.2538	0.872	0.9448	541	0.9355	1	1				0	0	0	249354	157978	161978	155321	214061	95801	102793	162448	173302	108036	95170	86592	310423	246512	204130	227074	367173	276627	118465	219339	142774	177215	290820	216273	26915	1012130	620186	460872	593768	989584
542.13	Unknown_ 518.3213 @ 1.63		518.321	518.321	1.63	1.3877	1.462	0.9874	0.992	542	0.9145	1	1			RESOLVED	228	0	0.9145	2360162	1646498	2252860	1536519	2877214	2448351	908222	1935469	1919608	1194929	910409	1586557	2057910	2171641	2030909	1985839	3355776	2036904	2048719	1599314	1427660	1422795	2698011	2100449		354905	281318	158485	173770	344303
542.2	LPC 18:3;@0.96		518.325	518.324	0.96	0.875	0.8448	0.7272	0.8935	542	0.9122	1	1	[M+H]		RESOLVED	229	0	0.9122	81661	46865	40536	25848	93927	51886	48935	85384	58420	42684	63123	30735	79675	85903	86306	81404	70574	83168	49151	51280	29744	55663	52497	83571	9188
542.7	{Unknown_ 518.3197 @ 0.78; Unknown_ 518.3256 @ 0.81}		518.326	518.324	0.81	0.7267	0.7213	0.7506	0.5938	542	0.8865	1	1			RESOLVED	230	0	0.8865	80270	60830	36721	39638	92887	52117	49279	87261	57931	42954	63489	33400	78683	93760	85029	79936	69081	82913	53338	66417	48820	63836	70913	82457	9090
543.2	Unknown_ 518.8217 @ 1.67		518.822	518.826	1.67	1.3854	1.5032	0.0387	0.6732	543	0.6233	1	1				0	0	0	8112	4507	5218	5716	9206	6650	5654			2146	2913		5554	4953	4819	6984	10068	6119	4589	5224	4019	1996	5539	5127
545.12	Unknown_ 519.4415 @ 9.56		519.442	519.438	9.56	9.0653	9.2235	0.4129	0.1611	545	0.6713	1	1			RESOLVED	232	0	0.6713	19614	4257	6871	15087	43161	23483	28345	29501					14855	14913	19003	14318	24914	17922	10261	16895	25329	10698	13525	10864
545.3	{Unknown_ 519.4398 @ 9.91; Unknown_ 519.4433 @ 9.92}		519.44	519.44	9.91	9.6467	9.7213	0.7014	0.2203	545	0.8361	1	1			RESOLVED	231	0	0.8361	46605	30788	33999	54680	112880	56139	135106	102863		8931	10986	7796	45011	49759	47477	55615	69626	55849	40729	40773	74391	55257	49953	37251
546.1	Unknown_ 520.2663 @ 1.09		520.266	520.267	1.09	0.9253	0.9551	0.0551	0.6771	546	0.8182	1	1			RESOLVED	233	0	0.8182	6274	4732	3684	3958	11552	26745	52826	3293	4368	4667	5881	12501	6767	5707	6661	5051	5469	14492	3944	5761	4754	5381	6026	9674		11241	9696	6425	6922	9970
547.1	{Unknown_ 520.3342 @ 1.26; Unknown_ 520.3387 @ 1.21; Unknown_ 520.3403 @ 1.25}	LPC 18:2	520.34	520.34	1.25	1.0949	1.0961	0.9939	0.9952	547	0.9576	1	1			RESOLVED	234	0	0.9576	5298335	4537369	3108325	3523090	4882091	2460354	2126016	4854680	4451461	2442496	2165882	1421731	4190774	5498338	5153164	5159860	5572646	4947488	3666880	4526114	4510845	2757575	4972276	5267253		26322	24564	17618	10119	49922
548.1	{Unknown_ 520.5050 @ 6.87; Unknown_ 520.5094 @ 6.90}		520.509	520.509	6.9	5.7387	5.8453	0.4767	0.4929	548	0.8638	1	1				0	0	0	21642	15801	20396	20979	19960	8378	14821	17765	7373	11524	20544	3115	18818	20869	22034	20794	23111	16993	12911	20593	25760	12112	20246	11905		60799	41817	54584	39290	54010
549.1	Unknown_ 521.3570 @ 1.61	17:0 Lyso PG-d5	521.357	521.361	1.61	1.4461	1.4415	0.9572	0.6746	549	0.7357	1	1			RESOLVED	235	0	0.7357	621462	654102	417687	686090	620805	781818	379922	719074	601424	686090	635208	611569	663808	518522	543139	579768	549107	542738	335081	313879	651971	787755	456715	633215		12104	4705	10268	8579	21221
551.1	{Unknown_ 522.3535 @ 1.66; PC 18:1e; [M+H]+@1.66}	LPC 18:1	522.354	522.355	1.66	1.5455	1.4929	0.9913	0.9936	551	0.8484	1	1	[M+H]		RESOLVED	236	0	0.8484	3086538	2868880	1451385	2199623	3230386	2105216	971741	2515020	2825487	2191527	3445763	2469582	4092030	3998571	2044469	3666597	4577217	2958681	1250211	3285696	3775526	2151303	3797496	3753378		439092	235576	268244	437707	555286
553.12	{Unknown_ 523.3503 @ 2.97; Unknown_ 523.3546 @ 3.01}		523.355	523.355	3.01	2.8727	2.8084	0.6671	0.009	553	0.8247	1	1			RESOLVED	237	0	0.8247	40585	42201	40263	38033	30667	25512	9868	25314	31462	42981	51112	30960	48383	56037	48683	44201	53034	38368	43268	41146	43772	29240	43475	44183	49623	74617	44845	66985	75514	84835
553.5	Unknown_ 523.3513 @ 2.83		523.351	523.353	2.83	2.7181	2.6702	0.6664	0.8734	553	0.823	1	1			RESOLVED	238	0	0.823	40394	42077	37388	36324	30513	15540	9823	25453	31205	41298	51015	29556	49127	56075	46335	44690	52530	38996	46480	41788	44171	29056	44087	42651	53241	76563	44781	59770	73695	82126
555.12	{Unknown_ 523.4685 @ 10.08; Unknown_ 523.4712 @ 10.11}		523.471	523.472	10.11	10.0987	10.0252	0.9199	0.2844	555	0.7781	1	1			RESOLVED	240	0	0.7781	396840	322455	234656	377678	261397	359637	662115	618241	33875	63909	59701	27006	319525	290729	311398	369056	384098	299827	301042	337988	395915	413910	460619	299349		18285	14224	14123	19241	40885
555.16	Unknown_ 523.4730 @ 10.36		523.473	523.472	10.36	10.5045	10.4146	0.9198	0.5854	555	0.7943	1	1			RESOLVED	239	0	0.7943	380853	323891	234458	391788	261753	333073	631945	625830	33320	64714	62874	27513	294263	265945	311410	358372	388941	294076	296088	332975	407311	395705	463722	316384		17335	14485	13779	18960	41187
555.8	{Unknown_ 523.4687 @ 7.44; Unknown_ 523.4729 @ 7.45}		523.469	523.472	7.44	6.2937	6.476	0.5069	0.7162	555	0.6577	1	1				0	0	0	28391	23909	22800	26295	42338	23038	34387	26427	6173	5758	7628		9544	10660	12379	11627	21638	20466	17501	19720	25106	21773	21800	19177		5861
557.1	Unknown_ 524.2742 @ 1.32		524.274	524.275	1.32	1.0858	1.1599	0.3615	0.4647	557	0.8807	1	1			RESOLVED	241	0	0.8807	17567	14917	6475	12183	16499	8346	6056	17413	15028	7430	7426	7328	15424	18996	9307	17193	18166	16221	11574	15082	13582	10381	9614	13596		18762	15224	6563	9676	17716
557.6	Unknown_ 524.2690 @ 1.48		524.269	524.272	1.48	1.6326	1.3117	0.2876	0.1504	557	0.5921	1	1				0	0	0	14781	12969	10555	9115	17977	10711	4749	16012	11962	8527	3850	8170	16333	17549	7972	8257	15980	15008	6348	13671	6816	6948	11406	13898		15151	7445	4880	6239	13694
558.1	PC 18:0e; [M+H]+@2.33	LPC 18:0	524.372	524.371	2.33	2.1745	2.2043	0.9956	0.9974	558	0.943	1	2	[M+H]		RESOLVED	242	0	1.806	8548793	7631242	8186012	5591911	6185890	3838215	6324535	3022320	7577450	7568727	8228030	5068538	5367203	6004933	5538437	4387403	9761198	6693234	5204791	7734437	8560722	4864233	8929489	7434883		393274	242668	355290	387279	429413
558.6	{Unknown_ 524.3676 @ 2.25; Unknown_ 524.3710 @ 2.25}	LPC 18:0	524.371	524.371	2.25	1.9831	2.121	0.9958	0.9741	558	0.863	2	1			RESOLVED	242	0	1.806	8512154	7548423	8081092	5579552	6213694	3622221	6328458	3022564	7519169	7534593	8146674	5018679	5370028	6055077	5504682	4390367	9729575	6757377	5218796	7777107	8527695	4843991	8906168	7343383		393685	240556	337116	387655	426576
559.5	Cer-NS d33:1; [M+H]+@6.58		524.504	524.504	6.58	5.4104	5.5042	0.2055	0.3828	559	0.8829	1	1	[M+H]			0	0	0	6551	12126	8416	4920	16089	26657	15097	9658	19433	4280	5627	13631	7835	3779	4039	3310		12521	7562	18077		27823	4393	9640	4359	44428	22603	35172	16299
562.1	{Unknown_ 525.5329 @ 6.37; Unknown_ 525.5361 @ 6.37}		525.536	525.537	6.37	5.177	5.2953	0.9792	0.9846	562	0.8664	1	1				0	0	0	1374498	1040165	1189565	1384652	830469	537299	648172	941332	932468	1239942	1137440	370867	1369422	1383565	1396859	1499858	1777240	1399855	1659621	1143943	1786512	881740	1614970	1415376	1529146	1947675	2245100	2083479	2425453	3020802
563.1	{Unknown_ 526.2891 @ 1.24; LPE 22:6;@1.29; Unknown_ 526.2954 @ 1.24}		526.293	526.293	1.29	1.0176	1.1324	0.7437	0.7592	563	0.8572	1	1	[M+H]		RESOLVED	243	0	0.8572	109557	99398	78524	75592	65892	39689	34406	70985	50592	36584	43423	19197	58656	64379	76661	67910	64716	59517	44144	60525	58023	41663	68030	64878		169201	94027	51310	57672	202650
563.4	Unknown_ 526.2869 @ 2.58		526.287	526.288	2.58	2.2321	2.4516	0.0777	0.4458	563	0.7146	1	1				0	0	0	6492	7937	5048	6230	18024	6392	7173	3605	5647	6121	6801	8510	5960	5177		6357	8776	6007	4877	6725	5326	2764	7323	5972		10172	6777	5295	8473	13551
564.1	Unknown_ 526.3139 @ 1.59		526.314	526.316	1.59	1.4449	1.4212	0.7007	0.8776	564	0.8123	1	1			RESOLVED	244	0	0.8123	67074	25104	56965	38805	61580	44715	33720	44253	55916	43558	35841	39911	63791	43841	27135	59731	87087	61938	51582	47498	69009	33895	75540	53193	10126	120746	95851	62257	111044	150658
564.15	Unknown_ 526.3047 @ 1.32		526.305	526.304	1.32	1.3908	1.1599	0.6456	0.6429	564	0.7651	1	1			RESOLVED	246	0	0.7651	58597	58888	31048	60604	41619	33882	30734	53557	47628	30175	22443	41625	40221	34024	28877	52252	32502	62771	25601	50815	36181	27511	23657	54087	5626	93197	70239	39406	58093	96598
564.5	Unknown_ 526.3134 @ 1.46		526.313	526.316	1.46	1.3164	1.2922	0.689	0.5832	564	0.804	1	1			RESOLVED	245	0	0.804	67382	25115	57296	38757	63352	45278	33841	44185	61252	43098	35252	29025	67709	43345	27409	59987	65998	62427	40340	46852	69351	33968	76983	53730	9958	120109	94423	61190	109654	152760
565.1	{Unknown_ 526.4256 @ 2.08; Unknown_ 526.4305 @ 2.08}		526.431	526.431	2.08	2.2052	1.9403	0.8036	0.8348	565	0.7681	1	1			RESOLVED	247	0	0.7681	153377	145958	134593	93879	94752	30179	96974	92806	90525	101567	129156	86215	141950	143243	139972	122658	65359	52708	36250	53645	56166	38928	58568	50454	43503				5120
566.6	LPE 22:5;@1.45		528.309	528.308	1.45	1.2843	1.2826	0.3323	0.3907	566	0.9462	1	1	[M+H]		RESOLVED	248	0	0.9462	35913	8753	12610	13240	26426	8786	14924	12563	10958	6716	10917	6507	35322	12397	10218	17085	33200	32414	14210	12245	10582	8562	24650	26208		83605	38173	34259	69327	92237
567.1	LPE 22:4;@1.88		530.325	530.324	1.88	1.6171	1.7252	0.0938	0.015	567	0.8621	1	1	[M+H]		RESOLVED	249	0	0.8621					10727		4384	2590			5659	5311	9310	7678	7078	6607	11496	9654		5909	4598	5713		6760		50408	33498	22807	45755	93159
568.1	{Unknown_ 530.3568 @ 2.15; Unknown_ 530.3609 @ 2.12}		530.361	530.359	2.12	1.8224	1.9831	0.4852	0.1789	568	0.7034	1	1				0	0	0	20191	19753	17315	14744	18308	12725	15256	11635	35223	34262	39951	22220	16665	13703	13842	11516	35625	36485	26004	35246	26991	19243	27522	25449		5545		5622	4129
569.2	Unknown_ 530.3716 @ 2.15		530.372	530.369	2.15	1.9044	2.0152	0.2965	0.6092	569	0.7106	1	1				0	0	0	9277	10340	10713	8755	16320	6715	9042	9776	28047	22529	21872	19208		4394	4895	4708	16182	18039	12755	15403	12845	8975	12352	11360					3463
572.2	Unknown_ 532.3368 @ 1.92		532.337	532.337	1.92	1.7451	1.7682	0.6507	0.6368	572	0.9582	1	1			RESOLVED	250	0	0.9582	61054	57142	39783	37898	54100	13763	32960	32479	38939	28275	39807	20636	48569	44365	34749	39470	78090	52552	18228	32705	32234	22317	39910	59563
573.2	Unknown_ 532.3672 @ 2.23		532.367	532.366	2.23	2.0602	2.1	0.8062	0.6328	573	0.8552	1	1			RESOLVED	251	0	1.6256	128123	118982	83006	79874	84509	29442	75244	41865	117001	80862	120126	28350	108393	124139	125677	107943	150147	100707	74982	100870	64333	79030	88599	107389	36121	206226	108151	108929	110136	204958
573.6	Unknown_ 532.3752 @ 2.85		532.375	532.373	2.85	2.5604	2.6863	0.1133	0.0048	573	0.7701	1	1				0	0	0	7002	3834	4175	2474	5781		5126		10031	12306	8010	10229		5039	6154	4116	11900	9363	9938	6080	10657	8207	8473	5715
573.7	{Unknown_ 532.3620 @ 2.39; Unknown_ 532.3662 @ 2.37}		532.362	532.366	2.39	2.2413	2.2656	0.817	0.9259	573	0.7704	1	2			RESOLVED	251	0	1.6256	127778	118241	82449	63221	86269	43727	73809	47270	116763	101936	120697	45061	110037	132962	125316	109263	150444	105876	87201	101461	109849	74263	90005	106800	32869	186397	105234	103565	116242	207916
574.1	Unknown_ 534.2956 @ 1.52		534.296	534.295	1.52	1.3874	1.351	0.4916	0.9627	574	0.8687	1	1			RESOLVED	252	0	0.8687	34641	17128	17327	6360	36465	18305	10918	20397	28898	15056	22242	21805	26837	20609	13551	27026	48045	31330	12354	10763	13874	4826	42579	21456		7715	2740		6194
575.1	Unknown_ 536.1633 @ 5.92		536.163	536.165	5.92	5.1969	4.8889	0.2697	0.9898	575	0.5837	1	1				0	0	0	7509	11420	18797	8257	10622			2520	7427	14566	26341		13328	12945	6553	7884	7426	9900	43479	2106	23365	8912	19453	13234		5691	20268	11291	10457	54453
576.1	Unknown_ 536.3344 @ 0.62		536.334	536.335	0.62	0.5439	0.5687	0.3612	0.6711	576	0.8909	1	1				0	0	0									16785	10639	17915	12705					17077	15021	13106	13481	7276	9469	13679	14021
577.1	{Unknown_ 536.3704 @ 2.16; PC 19:1e; [M+H]+@2.20}		536.37	536.371	2.16	1.9012	2.0258	0.3035	0.6167	577	0.805	1	1	[M+H]			0	0	0	20532	16332	13195	16540	17037	8269	12145	10098	26955	7314	13650	5573	15759	8215	9616	10339	18557	17857	9528	11200	12136	9112	9403	8781	7679	15438	10331	9626	12040	22373
578.1	Unknown_ 536.4067 @ 2.99		536.407	536.407	2.99	2.6997	2.7937	0.0995	0.4131	578	0.8286	1	1				0	0	0		4431	5494	4642		3511			9385	12611	12707	5436		3618	3810		10654	8971	10123	8094	7980	4668	7931	4354
580.1	Unknown_ 537.1469 @ 3.12		537.147	537.148	3.12	2.9896	2.8865	0.2709	0.4563	580	0.8082	1	1				0	0	0	15167	10822	36186	18829	4777	8384	7731	10891	12023	9256	18224	3681	12150	11774	14427	9642		7128	8240	11279		3985	5528	10483	9546	10697	9442	9180	18122	25371
581.2	{Unknown_ 537.3623 @ 1.83; Unknown_ 537.3690 @ 1.86}		537.369	537.369	1.86	1.5685	1.7038	0.8857	0.4457	581	0.7958	2	1			RESOLVED	253	0	1.6303	235470	157448	207818	145430	160822	87010	173325	156978	173757	178041	247626	104359	253659	247775	231801	213323	290557	208024	146396	200207	253427	178434	246472	222186	196704	406157	303642	266529	473096	425957
581.3	{Unknown_ 537.3662 @ 1.99; Unknown_ 537.3699 @ 2.00}		537.37	537.369	2	1.7432	1.8542	0.8866	0.9342	581	0.8345	1	2			RESOLVED	253	0	1.6303	237185	162331	209807	145655	174272	86593	171161	159746	173551	180643	249062	103320	250851	246342	228585	211438	288656	211415	145920	204083	249272	180520	244454	220390	199486	398404	302420	267831	474973	421561
582.1	Unknown_ 537.4850 @ 10.48		537.485	537.488	10.48	10.7208	10.6006	0.5661	0.3781	582	0.7307	1	1			RESOLVED	254	0	0.7307	28168	16234	19743	31755	19884	25685	40653	49757	11801	9001	11097	4859	31989	16411	29852	37077	30782	33522	23841	18878	44737	27042	36116	27230		3936				11113
584.2	LPC 19:0;@2.80	LPC 19:0	538.387	538.387	2.8	2.5034	2.6458	0.3842	0.4078	584	0.8387	2	1	[M+H]		RESOLVED	255	0	1.6812	14226	11869	14846	11617	20256	12096	10294	11865	13621	16575	12109	16658	20118	14697	14553	12689	21293	14549	28581	19967	19171	12855	16683	17134
584.3	PC 19:0e; [M+H]+@2.89	LPC 19:0	538.387	538.387	2.89	2.657	2.7179	0.3842	0.7422	584	0.8425	1	2	[M+H]		RESOLVED	255	0	1.6812	14226	11869	14846	11617	20256	12096	10294	11865	13621	16575	12109	16658	20118	14697	14553	12689	21293	14549	28581	19967	19171	12855	16683	17134
585.1	{Unknown_ 538.4232 @ 3.79; Unknown_ 538.4279 @ 3.80}		538.423	538.423	3.79	3.3855	3.3112	0.1802	0.6396	585	0.845	1	1				0	0	0	9732	7965	5405	6261	6574	4738	5121	5361	12006	10494	14506	6372	6047	7831	6707	7307	11965	8855	10324	12453	10665	9441	10884	8940
586.1	{Unknown_ 538.5145 @ 6.90; Unknown_ 538.5206 @ 6.94}	Cer 18:1;O2/16:0	538.514	538.519	6.9	5.7395	5.8453	0.2039	0.8402	586	0.6043	1	1				0	0	0	10951	8515	8899	10990	9589	2832	6067	8499	4011	7696	9821		8986	9779	14464	11384	12478	10764	7652	6288	12469	5737	10311	4714		23349	15755	18571	12284	21895
587.2	Unknown_ 539.3114 @ 1.46		539.311	539.312	1.46	1.2777	1.2922	0.4556	0.7813	587	0.9131	1	1			RESOLVED	256	0	0.9131	33394	14114	10586	21534	26083	11671	14568	18787	13056	16094	15573	15029	31149	23040	17701	27954	29808	32159	15176	23981	27850	8625	19715	11733		66791	71381	29130	114538	129870
588.1	Unknown_ 539.4949 @ 5.08		539.495	539.497	5.08	4.4067	4.2251	0.2799	0.2629	588	0.7263	1	1			RESOLVED	257	0	0.7263	10486	12202	9042	8526	11102	6063	6797	5955	4678	3443	8339	3273	11777	13124	14428	12512	14102	10639	13177	11856	12124	12377	15341	6867	8303	13640	13407	13262	14416	26041
592.1	Unknown_ 540.4461 @ 2.48		540.446	540.447	2.48	2.6327	2.3555	0.6855	0.8202	592	0.7088	1	1			RESOLVED	258	0	0.7088	98658	88442	92136	68582	40057	17738	29420	41931	54891	57595	65615	52716	66141	67008	62997	48891	36910	17819	26150	28248	19407	15419	24385	20586	21588			2532	3934
593.1	Unknown_ 540.4711 @ 9.20		540.471	540.468	9.2	8.2629	8.7456	0.3832	0.6043	593	0.5176	1	1				0	0	0									11790	9098	9777	14118					17611	16370	17312	11727	15832	15986	15038	14027
594.2	{Unknown_ 540.4983 @ 5.96; Unknown_ 540.5011 @ 5.97; Unknown_ 540.5084 @ 5.98}		540.501	540.502	5.97	4.9313	4.9316	0.7319	0.5827	594	0.9304	1	1				0	0	0	51509	76771	43069	50219	55335	26109	31757	43736	39819	56756	68361	15313	70105	70851	61663	63656	96920	58989	55394	63399	80950	58120	60245	84550	49165	116287	130301	57059	42613	152577
594.25	{Unknown_ 540.4969 @ 9.94; Unknown_ 540.5017 @ 9.94; Unknown_ 540.5065 @ 9.95}		540.502	540.503	9.94	9.7944	9.766	0.9361	0.828	594	0.9025	1	1				0	0	0	468326	344793	342633	485881	266726	87905	258656	165355	212896	452994	429131	188197	432513	428914	369290	490439	520485	424737	401694	370704	498959	392988	515962	311831	673809	763586	658535	558386	919497	785142
594.31	Unknown_ 540.5021 @ 10.29		540.502	540.503	10.29	10.2817	10.3054	0.932	0.7947	594	0.9177	1	1				0	0	0	468404	345747	342260	470830	267332	88206	249526	165711	203994	455828	384959	182481	428558	428624	371009	491069	523638	424630	402653	359764	496379	346810	514881	311987	682291	771355	662365	559197	928097	789286
594.44	{Unknown_ 540.4993 @ 7.25; Unknown_ 540.5036 @ 7.26; Unknown_ 540.5095 @ 7.27}		540.504	540.503	7.26	6.0504	6.2587	0.7942	0.8986	594	0.7659	1	1				0	0	0	116523	77438	75140	108487	70156	31896	21928	48698	53443	84599	104089	34361	95525	97273	92455	96249	108174	106296	80369	83372	95527	95609	80944	89372	234490	82904	55172	46316	20422	65082
594.8	Unknown_ 540.5016 @ 5.46		540.502	540.503	5.46	4.3895	4.5164	0.2411	0.9108	594	0.7172	1	1			RESOLVED	259	0	0.7172	12017	8942	2223	3397				5635	4184	29287	19660	71269			10794	6868			293629				346191	8770	3730	18501		8271
596.1	Unknown_ 542.2807 @ 1.58		542.281	542.281	1.58	1.4466	1.411	0.2952	0.6729	596	0.8752	1	1			RESOLVED	260	0	0.8752	13938	4368	9009	9668	13763	36300	95022	30111	15215	7271	9834	39778	32774	4384	5071	6372	11153	13443	36739	4966	7854	66566	11490	7433		21149	15381	9882	17010	19665
597.2	PC 20:5e; [M+H]+@0.97	LPC 20:5	542.325	542.324	0.97	0.8597	0.8532	0.7192	0.8786	597	0.9342	1	1	[M+H]		RESOLVED	262	0	0.9342	115570	75800	59203	38062	82557	43848	61598	95080	36534	24740	40689	18914	52766	90056	56398	18825	43084	74555	21644	69712	41076	71769	39110	74697
597.6	LPC 20:5;@0.85	LPC 20:5	542.325	542.324	0.85	0.7465	0.7539	0.6871	0.8446	597	0.9338	1	1	[M+H]		RESOLVED	263	0	0.9338	115570	75800	59203	38062	82557	43848	61598	95080	36534	24740	40689	18914	52766	47505	56398	18825	43084	74555	21644	63682	41076	37933	39110	74697
597.7	Unknown_ 542.3210 @ 1.25		542.321	542.322	1.25	1.1011	1.0961	0.9637	0.9408	597	0.9557	1	1			RESOLVED	261	0	0.9557	880918	582515	648734	618173	792531	385057	416124	766807	732462	281084	349386	251326	708378	922421	872767	820379	937975	790305	621841	734342	752975	475634	812012	743383
598.5	Unknown_ 542.5075 @ 7.33		542.508	542.514	7.33	6.4827	6.3424	0.0975	0.7258	598	0.5133	1	1				0	0	0	8608	4776	3530	6198	3791			4080		6174	7846	2664	8173	8235	8197	7726	6638	6924	6713	3007	6728	6776		4538	18198	6699
599.1	{Unknown_ 543.3423 @ 2.47; Unknown_ 543.3462 @ 2.45}		543.346	543.345	2.45	2.1832	2.3258	0.4343	0.1778	599	0.7583	1	1				0	0	0	22997	17071	17826	12639	19169	7825	18018	7989	17823	17076	18754	11129	11734	9980	10135	7527	24546	18751	17150	19494	20261	11823	20577	15271
600.2	{Unknown_ 543.4148 @ 2.70; Unknown_ 543.4189 @ 2.68}		543.419	543.418	2.68	2.4413	2.5431	0.9549	0.8481	600	0.8471	1	1			RESOLVED	264	0	0.8471	662995	618740	645553	443149	520664	301868	394028	374056	363194	447910	528157	258011	668220	749857	740594	630004	775770	469586	645644	657751	671412	437222	584219	575732	641616	1064348	620647	1074995	464997	1234221
601.1	{Unknown_ 544.3338 @ 1.26; Unknown_ 544.3394 @ 1.23}	LPC 20:4	544.339	544.34	1.23	1.0763	1.0781	0.9782	0.9865	601	0.973	1	1				0	0	0	1769224	1530960	1021807	1204688	1268063	806833	594694	1374404	1448639	1064281	1322468	600105	989549	1145252	1153296	1133979	1554777	1328587	1007615	1423337	1280104	875990	1397108	1428246		123827	45627	71727	42060	135968
601.5	{Unknown_ 544.3314 @ 1.83; Unknown_ 544.3373 @ 1.78}		544.337	544.337	1.78	1.5469	1.6186	0.9492	0.9238	601	0.9295	1	1			RESOLVED	265	0	1.7339	528475	496951	521005	337008	537870	356544	154770	412155	464714	322110	583452	367323	674454	652437	565833	608988	764619	548554	233275	486204	507223	349762	572427	635956		72947	35751	23810	66272	89956
601.9	Unknown_ 544.3359 @ 1.67		544.336	544.337	1.67	1.4082	1.5032	0.9779	0.7307	601	0.8044	2	1			RESOLVED	265	0	1.7339	1609459	1412061	1112974	1034175	1280423	755775	529890	1352258	1355127	604171	1189166	585645	949474	1236846	733755	1126052	1477582	1352985	990200	1367626	1233509	792890	1299590	1325141		73468	35440	23532	64627	86662
602.1	Unknown_ 544.3587 @ 2.36		544.359	544.355	2.36	2.012	2.2351	0.0442	0.068	602	0.6334	1	1				0	0	0	6471	5192	4666		5714			5515	2770	5412	5420		10789	2052	2676	4316	6237	10747	3977	10032	4701	6163	10002	2878		17581	3015	7163	5980	20202
603.1	{Unknown_ 545.3334 @ 3.03; Unknown_ 545.3376 @ 3.01}		545.333	545.335	3.03	2.7183	2.8229	0.3204	0.8347	603	0.7377	1	1			RESOLVED	266	0	0.7377	12957	11932	12231	9488	9366	11039	6130	10076	13350	11863	13584	9254	16869	15932	13628	14062	16503	16045	7308	11950	13480	4439	12157	12473	7796	23145	7053	16307	19588	16531
604.1	Unknown_ 545.3600 @ 2.24 | 19:0 Lyso PS-d5	19:0 Lyso PS-d5	545.36	545.361	2.24	2.017	2.1105	0.7962	0.9067	604	0.8429	1	2			RESOLVED	267	0	1.6345	133210	94802	95005	42098	82307	17416	40402	38012	98837	72362	91979	24413	132764	99367	93142	73601	180619	126984	105753	83857	73289	30952	104861	60463	18491	336889	73087	194241	310992	379477
604.6	Unknown_ 545.3617 @ 2.11	19:0 Lyso PS-d5	545.362	545.361	2.11	1.8282	1.9724	0.7697	0.4662	604	0.7916	2	1			RESOLVED	267	0	1.6345	156674	97452	122420	51642	80193	51525	65630	71627	118797	74286	94484	47293	153367	55968	93141	66421	186262	129483	73133	70005	73981	54096	107194	60881	19236	333452	70757	202768	259018	382954
606.1	Unknown_ 545.4205 @ 2.87		545.42	545.424	2.87	2.4374	2.7022	0.616	0.2218	606	0.5826	1	1				0	0	0	39517	35500	39752	27015	32560	20580	25124	23810	25699	24644	14237	13697	38695	43981	40695	36087	46366	30969	39413	43986	37496	25418	34008	33469	36037	59250	35513	56166	47326	69009
607.2	Unknown_ 546.3087 @ 0.81		546.309	546.309	0.81	0.7445	0.7213	0.6204	0.7467	607	0.9481	1	1			RESOLVED	268	0	0.9481	43150	38017	30776	27058	16422	11350	20010	21353	38357	31848	34711	17942	40061	38570	36337	34847	53392	34275	33067	31332	44713	26053	45087	34427	3047	145122	138160	121072	99026	183869
608.2	{Unknown_ 546.3503 @ 1.58; Unknown_ 546.3558 @ 1.49; PC 20:3e; [M+H]+@1.53}	LPC 20:3	546.356	546.355	1.53	1.3147	1.3609	0.9212	0.9594	608	0.9162	1	1	[M+H]		RESOLVED	269	0	0.9162	364882	320209	337670	172718	452284	255989	316035	398616	233039	192931	266797	195779	359711	414217	366832	347621	465288	394306	171284	275420	389588	249395	376184	309837		10926	4689	5639	5466	27145
608.7	{Unknown_ 546.3495 @ 2.25; Unknown_ 546.3549 @ 2.25}		546.355	546.352	2.25	1.9799	2.121	0.9687	0.7288	608	0.7132	2	1			RESOLVED	270	0	1.5946	1273563	650359	1261967	882643	871779	591178	583440	766976	1087667	1087298	1192819	744177	805443	877432	831124	677594	1396599	900381	761394	1084259	1244060	724513	1271948	1030383		75950	50573	59641	49394	123436
608.9	{Unknown_ 546.3523 @ 2.42; Unknown_ 546.3559 @ 2.42}		546.352	546.352	2.42	2.1759	2.2959	0.9697	0.9713	608	0.8814	1	1			RESOLVED	270	0	1.5946	1273177	1183098	1257370	885631	872583	594671	582348	395773	1089281	1074085	1203919	743196	817653	914161	845921	676887	1391813	926460	786662	1098359	1252226	728651	1299436	1020768		72686	34824	57324	52683	107479
609.1	Unknown_ 546.3981 @ 1.50		546.398	546.4	1.5	1.5992	1.3312	0.349	0.972	609	0.6108	1	1				0	0	0	12966	11974	2590	28066	21383	25009	44877	13340	18143	19108	7430	12387	20270	20152	14949	22704	8497		7967	8419	4207	3363		4043
610.14	{Unknown_ 547.4631 @ 9.89; Unknown_ 547.4703 @ 9.91}		547.47	547.471	9.91	9.6516	9.7213	0.9152	0.0862	610	0.7423	1	1			RESOLVED	272	0	0.7423	325480	252716	250562	324199	290079	340994	440290	321910	55706	88484	55233	48426	360771	340127	303633	355446	301288	281344	275499	245460	375988	299283	352972	236101		6594	4942	5406	7133
610.2	{Unknown_ 547.4687 @ 10.15; Unknown_ 547.4744 @ 10.16}		547.474	547.472	10.16	10.1112	10.1027	0.9169	0.4158	610	0.7632	1	1			RESOLVED	271	0	0.7632	323562	249662	259275	341099	314939	339825	440588	332225	54425	90327	61461	54099	358395	338583	307038	347160	306722	284594	274838	241534	380054	303215	352323	244229		5415	5530	4693	7001	11522
610.21	{Unknown_ 547.4673 @ 7.18; Unknown_ 547.4717 @ 7.15}		547.472	547.47	7.15	6.3851	6.1293	0.4322	0.8553	610	0.6392	1	1				0	0	0	18214	18515	23864	10222	29555	11988	13782	28761	5939	9818	9031		12683	15315	14186	13803	21874	20515	16990	20728	19604	21257	8953	17423					7871
610.3	Unknown_ 547.4705 @ 9.59		547.471	547.47	9.59	8.9655	9.2646	0.0982	0.0792	610	0.7366	1	1			RESOLVED	273	0	0.7366	5718	3556		6721	59286	55467	13590	12424		5436				6398	6686	4786			5083	5160	9344	46214	6008	8149
611.1	Unknown_ 548.2753 @ 1.33		548.275	548.275	1.33	1.0811	1.1692	0.0605	0.1454	611	0.8829	1	1				0	0	0	13861	10369	6259	5996	8149					2745				5844	3412	7505		8903	3355	4332	3015	4311		5006		19224	6584	6498	10657	26774
612.2	Unknown_ 548.2963 @ 1.55		548.296	548.298	1.55	1.3071	1.3808	0.0825	0.445	612	0.7737	1	2			RESOLVED	274	0	1.6144	11948	4613	8938	4696	8795	7662	5589	5875	7133	3991	3007	6431	10478	9017	5058	12395	9149	11396	5075	5427	6307	3551	9107	5746		26656	22539	15063	14393	28780
612.5	Unknown_ 548.2986 @ 1.62		548.299	548.298	1.62	1.4467	1.4517	0.1058	0.8295	612	0.8407	1	1			RESOLVED	274	0	1.6144	12873	4656	8367	3718	6228	6157	5311	7309	6288	4026	7330	6637	13985	13187	5414	12533	9722	10893	6319	8119	4762	3639	7203	7017		28337	22463	15751	17754	28624
614.1	PC 20:2e; [M+H]+@1.95	LPC 20:2	548.372	548.371	1.95	1.7335	1.8004	0.7022	0.8698	614	0.8702	1	1	[M+H]		RESOLVED	275	0	0.8702	55016	34742	48301	35156	43982	12836	48530	43185	62204	51180	73949	44702	56693	51373	47782	43046	73891	53906	37293	52604	63712	25347	69847	58187		7688			7702	18775
616.16	{Unknown_ 549.4841 @ 7.51; Unknown_ 549.4876 @ 7.52}		549.484	549.49	7.51	6.3567	6.5622	0.7438	0.6377	616	0.5687	1	1				0	0	0	87535	75537	81684	88153	126914	60555	91904	63780	14119	23370	31969	10378	42189	50630	47354	49442	73783	60486	47559	61280	73949	75190	68992	70187				7236	12916
616.9	Unknown_ 549.4874 @ 10.60		549.487	549.488	10.6	10.5141	10.7835	0.9701	0.8441	616	0.7196	1	1			RESOLVED	276	0	0.7196	1313051	1083781	587641	1155228	375396	538125	1301850	1380623	141471	261325	167135	109844	937011	917634	1100135	1173234	1037325	716934	416712	869812	1157189	1091813	1099989	857441		46921	44133	44418	49721	91412
618.2	{LPC 20:1;@2.64; PC 20:1e; [M+H]+@2.59}		550.387	550.387	2.64	2.4656	2.5071	0.6754	0.5874	618	0.9112	1	1	[M+H]		RESOLVED	277	0	0.9112	57956	47103	48135	39348	49049	22570	38045	23801	48519	63183	61835	31566	35259	46795	39794	29199	61327	40173	27584	51582	53440	35715	24884	50430		18657	8265	15825	10957	22514
621.31	{Unknown_ 551.4986 @ 10.57; Unknown_ 551.5026 @ 10.58}		551.503	551.503	10.58	10.9296	10.7533	0.9704	0.9138	621	0.8068	1	2			RESOLVED	278	0	1.5062	1162437	989044	580935	998279	462664	741906	724013	1198062	186404	284642	136304	185355	934895	758933	834197	954157	1055995	1074353	1052871	976702	1302118	1036017	931194	718274		87637	56866	73246	98823	167718
621.38	{Unknown_ 551.5000 @ 7.95; Unknown_ 551.5026 @ 7.95}		551.503	551.503	7.95	6.9709	7.1221	0.7769	0.8205	621	0.8485	1	1				0	0	0	109542	80937	68930	98060	87244	76113	78064	86955	27834	32641	41441	19411	47857	40430	46520	49648	89217	84304	72659	91380	93812	80422	91787	74617		11719	7515	7926	4423	12935
621.4	{Unknown_ 551.4982 @ 10.80; Unknown_ 551.5038 @ 10.81}		551.504	551.503	10.81	11.3339	11.0905	0.9698	0.4578	621	0.6994	2	1			RESOLVED	278	0	1.5062	1148484	991615	580535	1013049	461783	747081	734723	1213444	193966	288722	138129	185996	913928	786166	843481	937418	1070285	1065779	1036841	972251	1281511	1017053	931288	734275		86883	55464	74792	99322	169775
621.45	{Unknown_ 551.5013 @ 10.36; Unknown_ 551.5047 @ 10.37}		551.501	551.503	10.36	10.5357	10.4146	0.9703	0.5182	621	0.7577	1	1			RESOLVED	279	0	0.7577	1168088	955604	576964	1024080	462658	750943	740468	1218330	196781	288332	141613	186603	941230	794415	848245	946491	1070402	1053394	1045467	974887	1275036	1038509	918204	736107		86935	57719	71211	99875	167913
623.1	{LPC 20:0;@3.34; PC 20:0e; [M+H]+@3.35}		552.403	552.402	3.34	3.1244	3.0322	0.5018	0.785	623	0.8351	1	1	[M+H]			0	0	0	18496	25783	19133	12341	23486	13155	19749	21701	21903	20073	28559	17444	18445	20668	20860	19619	29396	22395	24072	22204	25822	16874	22202	22757
624.1	Unknown_ 552.5012 @ 10.59		552.501	552.507	10.59	10.8269	10.7685	0.9201	0.6413	624	0.6394	1	1				0	0	0	396537	326839	230199	296430	178392	341791	268514	440924	61621	99545	48967	65638	360820	296976	267352	315482	355521	399595	369954	371298	452907	388851	379247	226435		30857	21392	34485	29928	42624
625.1	Cer-NS d35:1; [M+H]+@7.09	Cer 18:1;O2/17:0	552.535	552.535	7.09	6.0813	6.0598	0.0771	0.2879	625	0.9393	1	1	[M+H]		RESOLVED	280	0	0.9393	2304				8195	9498	13092	7798	10494			5543	6210					4988	4917	9725	3004	10776	5024	3397		5414	12070	6868	10769
627.1	{Unknown_ 553.5631 @ 7.00; Unknown_ 553.5673 @ 7.00}		553.567	553.568	7	5.8207	5.9571	0.9584	0.975	627	0.8396	1	1				0	0	0	634456	717558	741131	683385	588332	188105	217634	541145	318773	583072	698339	144947	577053	615097	744634	768150	879520	727684	665287	594462	817721	547111	668095	639303	749535	840329	657127	663637	518841	773331
628.1	{Unknown_ 554.1733 @ 3.05; Unknown_ 554.1768 @ 3.06}		554.177	554.176	3.06	2.9887	2.8444	0.6497	0.8561	628	0.788	1	1			RESOLVED	281	0	0.788	44754	51063	162156	73120	22771	21480	25895	49879	36999	46181	68599	20006	37389	51107	53991	69148	17536	33335	21220	40617	15733	24189	17167	44417	45264	49131	38430	37292	71704	101782
629.1	{Unknown_ 554.3420 @ 2.40; Unknown_ 554.3464 @ 2.37}		554.346	554.348	2.37	2.2423	2.2453	0.5901	0.835	629	0.8835	1	1			RESOLVED	282	0	0.8835	42090	31946	38704	20532	24757	15079	26952	21092	35740	23929	26945	10192	32776	30173	41299	35613	42899	36971	26971	20629	29606	25300	36863	30370	6394	55372	30230	41527	36484	71787
630.1	Unknown_ 556.3296 @ 1.49		556.33	556.329	1.49	1.2379	1.3214	0.1006	0.0259	630	0.8992	1	1				0	0	0	8447	9839	2451	3914	7254	3434		6731		2116	8032		6942	5881	5911	6965	7865	8916	3450	6828	2551	2817	8114	4293		21531	11807	12263	7737	22880
631.3	{Unknown_ 556.4355 @ 1.67; Unknown_ 556.4427 @ 1.69}		556.443	556.442	1.69	1.5373	1.524	0.5521	0.0573	631	0.8525	1	1			RESOLVED	283	0	0.8525	29262	22469	27236	18819	34832	31460	19376	29757	27949	12768	14031	25071	48893	54517	46843	52493	28214	22063	18137	19605	23874	12509	26286	16858	20289
632.1	DAG 30:1; [M+NH4]+@6.94		556.494	556.493	6.94	5.7279	5.8897	0.0884	0.517	632	0.7502	1	1	[M+NH4]			0	0	0	10529		8322	4607	25966	6043	13920	8395					5495			6375	6966	6085			6628		5424	2108
633.3	{Unknown_ 556.5254 @ 10.21; Unknown_ 556.5314 @ 10.24; Unknown_ 556.5347 @ 10.23}		556.531	556.534	10.24	10.2907	10.2273	0.8781	0.5034	633	0.7564	1	1			RESOLVED	284	0	0.7564	282369	173519	155449	252874	31980	75603	80711	129189	167936	245999	122485	162214	217088	180814	198197	190151	195253	191623	233050	129827	289300	242382	238852	174578	395984	510151	397346	401978	399649	565822
634.1	Unknown_ 558.2956 @ 1.40		558.296	558.296	1.4	1.1075	1.2347	0.3176	0.7346	634	0.8104	1	1				0	0	0	18644	14786	9053	10644	13791	5842	3454	6826	15534	12518	13802	8736	12042	8577	14767	13387	11300	13045	4562	14804	12213	3828	10915	15989
635.1	Unknown_ 558.4207 @ 0.63		558.421	558.42	0.63	0.673	0.5767	0.3267	0.6475	635	0.8457	1	1				0	0	0	7657	10192	16741	12462	13181			7299	11282	9707	13423	8403	10951	15237	10567	15793	16229	16900	7622	12974	12333	8440	15892	15033	12268	24933	17637	14701	17464	32072
636.1	DAG 30:0; [M+NH4]+@7.43		558.51	558.509	7.43	6.2963	6.4637	0.1237	0.8657	636	0.7094	1	2	[M+NH4]		RESOLVED	285	0	1.3846	15583	6648	7049	8424	18874	10047	13476	9660					5047	6270	10932	4115	7560	7193	3234		7527	4835	6741	5430	13685	5966	5519
636.8	Unknown_ 558.5118 @ 7.30		558.512	558.512	7.3	6.0549	6.3064	0.1027	0.6926	636	0.6752	2	1			RESOLVED	285	0	1.3846	9716	6630	7344	8473	19151	10042	13690	11430					5125	6264	11686	4685	7264	4943	5483	3774	6934	4829	6106	5709	14639	5804	6066
637.1	Unknown_ 559.1317 @ 3.06		559.132	559.131	3.06	2.9922	2.8444	0.2148	0.2831	637	0.8369	1	1				0	0	0	9290	11690	35000	16205		4624	7049	9013	9181	9450	14774			8713	11602	15061		7413	4454	10243		6079		7190	11124	11406	5919	6666	15626	19728
639.1	{Unknown_ 559.5332 @ 4.97; Unknown_ 559.5380 @ 4.97; Unknown_ 559.5454 @ 4.97}		559.538	559.542	4.97	4.0947	4.1417	0.0692	0.7902	639	0.6358	1	1				0	0	0	5854	6274		2958	5481				3654		4787		4705	7227	6445	6803	7063	6463	5585	5981	7144	6366	5191	6067	3718	5228	7655	3624	4830
640.1	Unknown_ 560.3139 @ 1.82		560.314	560.311	1.82	1.5478	1.6611	0.184	0.6172	640	0.7003	1	1				0	0	0	10616	8660	8994	5475	10088	5758	7411	3969	10561	6562	9253	5509	15283	8331	10366	8796	11512	10478	6785	4393	8139	8042	10230	6095
641.2	{Unknown_ 561.2868 @ 1.59; Unknown_ 561.2932 @ 1.55}		561.293	561.294	1.55	1.2776	1.3808	0.0259	0.7091	641	0.7721	1	1				0	0	0		4461	4083	4562				1408					6215	4077	6124		6991	12858		4432	4960	2683	7099	6856		23080	8905	13137	10606	31313
643.1	{Unknown_ 562.3176 @ 2.48; Unknown_ 562.3238 @ 2.48}		562.324	562.327	2.48	2.1744	2.3555	0.3271	0.8601	643	0.6437	1	1			RESOLVED	286	0	0.6437	15586	7404	14673	9325	9890	7597	10420	10122	18222	12631	12954	10871	13948	12521	12049	10091	19524	14202	14371	12303	10185	6433	13611	13016
644.1	Unknown_ 563.4671 @ 7.39		563.467	563.464	7.39	6.3008	6.415	0.2656	0.9495	644	0.6655	1	1			RESOLVED	287	0	0.6655	14924	10509	9906	12746	21103	10738	14970	12546									10954	6559	5491	7483	10179	8369	10463	7424
646.6	Unknown_ 563.5029 @ 7.74		563.503	563.504	7.74	6.7082	6.8516	0.0932	0.1114	646	0.814	1	1			RESOLVED	288	0	0.814	8017	4857		6710	7094		6662	4853									7446	6575	5857		8514	6586	6075	4155					4115
647.4	{Unknown_ 563.5361 @ 10.95; Unknown_ 563.5391 @ 10.96}		563.539	563.54	10.96	11.4659	11.2948	0.5892	0.1537	647	0.7562	1	1				0	0	0	35665	25421	17519	29814	13604	29020	27479	40552	17027	20333	7631	10297	30041	29744	28399	27524	44920	40127	37670	29816	36433	43936	43785	36938				3360	4058
649.3	Unknown_ 564.2990 @ 1.36		564.299	564.304	1.36	1.1285	1.1971	0.1793	0.3953	649	0.6728	1	1			RESOLVED	289	0	0.6728	17722	13729	6436	11470	18403	6836	12595	8661	9714	4242	7000	5723	6328	8114	7838	9752	10609	17238	6675	6995	6561	5079	9255	8762			2132	2136
650.1	{Unknown_ 564.3176 @ 0.82; Unknown_ 564.3204 @ 0.81}		564.32	564.319	0.81	0.7804	0.7213	0.5505	0.7471	650	0.8458	1	1				0	0	0	33833	28950	26108	20811	18474	9993	16866	20658	29601	24197	25600	14121	25276	33954	25760	25475	31132	29925	22621	22531	32996	24014	32611	28542	2279	119181	94579	79618	72405	122724
651.1	Unknown_ 564.4384 @ 3.85		564.438	564.439	3.85	3.4363	3.3488	0.2222	0.6368	651	0.832	1	1				0	0	0	9602	8115	7106	6416	8784			6017	12116	9890	6487	5875	6587	9231	7726	5538	15130	9587	12692	12962	11911	10679	11993	9985
653.1	Unknown_ 565.3990 @ 2.88		565.399	565.4	2.88	2.6478	2.7101	0.757	0.9038	653	0.8672	1	1				0	0	0	82208	74311	80663	60346	62571	42266	52151	49937	47306	57120	63682	33648	84561	94462	92715	39723	92376	62912	81213	84941	80638	56714	72092	72403	74911	146100	82974	143237	111973	152297
654.6	{Unknown_ 565.5114 @ 10.72; Unknown_ 565.5187 @ 10.69}		565.519	565.519	10.69	11.0818	10.9176	0.6716	0.1251	654	0.7533	1	1				0	0	0	45086	46270	29965	52705	40381	50250	42065	59010	12048	14178	9793	9200	43100	26578	48426	38913	46710	45427	44953	39491	48645	43231	40117	39112		13175	8011	9918	10661	20210
655.1	Unknown_ 565.5305 @ 6.40		565.53	565.529	6.4	5.2054	5.3244	0.7004	0.9912	655	0.7842	1	1				0	0	0	60628	46060	60553	63568	21562	13761	17514	31834	50247	79371	74874	26495	39283	44404	49316	49291	76125	48002	81546	39967	93491	37444	74681	55568	607174	87419	108544	102698	107213	198346
656.1	Unknown_ 565.5653 @ 7.75		565.565	565.567	7.75	6.6648	6.8644	0.0394	0.9649	656	0.636	1	1				0	0	0				4313							5848		4952	4903	4292	4437	7828	4080	6105	5549	7369	6983	7433	4187	7313
657.1	{Unknown_ 566.3156 @ 1.30; Unknown_ 566.3203 @ 1.30}		566.32	566.322	1.3	1.0906	1.1415	0.8845	0.8608	657	0.8771	1	1				0	0	0	280939	258293	195540	165689	207190	123790	104600	210822	229373	172614	216504	129537	164704	183770	182744	192022	262261	214702	167866	230615	207640	139316	222345	225187		24771	11502	8869	7645	27138
658.1	{Unknown_ 566.4500 @ 4.68; Unknown_ 566.4551 @ 4.70}		566.455	566.455	4.7	3.906	3.9392	0.1979	0.6597	658	0.8677	1	1				0	0	0	10569	7221	6851	6656	8173	3318	8228	7842	7347	5140	9139	5608	8937	10102	9811	8741	13619	11513	10280	12071	10295	10304	5821	10562
659.1	{Unknown_ 567.3409 @ 2.28; Unknown_ 567.3447 @ 2.32}		567.341	567.343	2.28	2.0141	2.1524	0.3564	0.7207	659	0.7231	1	1				0	0	0	27104	14422	17832	14569	13744	3837	5432	4621	13026	9564	8779	5419	14688	11109	12229	16384	24990	11467	11535	15391	17145	5593	14475	14005		49369	15232	19932	24553	45816
661.1	Unknown_ 568.3389 @ 1.17	LPC 22:6	568.339	568.34	1.17	1.0464	1.0248	0.8734	0.9363	661	0.9166	1	1			RESOLVED	290	0	0.9166	305856	277521	147966	218355	120521	83743	40512	196997	198237	121128	208251	112647	151760	115788	173913	148716	232817	191947	153056	207291	181723	145714	216672	216881		76806	38224	24762	27768	96868
661.23	Unknown_ 568.3327 @ 2.47		568.333	568.336	2.47	2.1716	2.3456	0.1811	0.5537	661	0.6455	1	1				0	0	0	17086	14504	6757	5655	12731		7352	4367	16469	6269	10493	6637	8424	6918	10015	3728	11332	10778	7450	10545	7585	4005	8543	9264				930	3196
661.6	Unknown_ 568.3356 @ 1.57		568.336	568.337	1.57	1.3537	1.4009	0.8726	0.6863	661	0.8419	1	1			RESOLVED	291	0	0.8419	288962	255726	201130	212722	123737	116604	55176	185156	190268	147397	174271	121146	147064	112266	171950	137474	216305	192427	157233	202409	178541	141624	199528	201277		75580	44006	32223	27206	94625
662.1	Unknown_ 568.4279 @ 4.62		568.428	568.427	4.62	3.6128	3.88	0.3492	0.703	662	0.6686	1	1			RESOLVED	292	0	0.6686	23139	13923	15526	14461	17337	3212	17188	9199					9083	11680	12384	9191
663.13	{Unknown_ 568.5294 @ 6.58; Unknown_ 568.5329 @ 6.57; Unknown_ 568.5372 @ 6.56}		568.533	568.533	6.57	5.5131	5.4939	0.7692	0.4826	663	0.9162	1	1				0	0	0	74437	95791	63089	72624	64843	30031	42247	53919	73409	74100	70856	31410	73643	93600	88373	77934	94389	81715	89154	74558	96880	56589	88012	56930	94074	35929	68531	48273	63327	64578
663.2	{Unknown_ 568.5283 @ 5.47; Unknown_ 568.5350 @ 5.49; Unknown_ 568.5410 @ 5.49}		568.535	568.534	5.49	4.7106	4.5398	0.9511	0.9311	663	0.8121	1	1			RESOLVED	293	0	0.8121	549349	540993	360128	452034	356139	173805	252487	374311	288262	341091	345642	225656	535618	645587	581826	613557	574705	507085	642153	590584	652321	546172	613743	519489	430181	650083	697294	467796	673805	1362707
663.36	{Unknown_ 568.5287 @ 10.48; Unknown_ 568.5327 @ 10.47; Unknown_ 568.5379 @ 10.46}		568.533	568.534	10.47	10.7119	10.5852	0.9164	0.7783	663	0.793	1	1				0	0	0	427077	273376	218939	407055	53960	134317	119149	155098	260262	388382	195759	266964	321939	292113	330772	353004	317406	274983	358987	325376	423635	357995	435823	290907	723304	1034634	755641	730021	636184	894357
663.43	{Unknown_ 568.5287 @ 7.84; Unknown_ 568.5335 @ 7.79; Unknown_ 568.5397 @ 7.80}		568.534	568.534	7.79	6.6968	6.9156	0.8844	0.9114	663	0.7748	1	1				0	0	0	230287	185066	156004	220047	105674	62067	116494	80127	89176	117398	239390	91127	217781	215364	192385	229810	215485	201528	207468	201129	236775	249994	199139	217293	310901	114100	91973	78574	48441	132818
664.2	Unknown_ 568.5613 @ 7.72	Cer 18:0;O2/18:0	568.561	568.566	7.72	6.6499	6.8261	0.5266	0.7164	664	0.607	1	1				0	0	0	17041	31225	46331	27562	39328	41015	56697	42433	65479	72986	25594	50340	11579	12983	20089	16600	25602	21202	21153	21367	14080	11455	17165	15846	43366	26112	34458	22196	36777	41921
666.1	{Unknown_ 570.3550 @ 1.40; LPC 22:5;@1.45}		570.355	570.355	1.4	1.1736	1.2347	0.7515	0.8729	666	0.8991	1	1	[M+H]			0	0	0	78250	72552	58220	54687	109448	64851	30690	100642	79233	60495	47426	55736	64533	71829	66552	45607	82563	90202	48198	66615	62513	49477	68726	88084		20614	14308	12693	17750	40007
666.5	PC 22:5e; [M+H]+@1.47		570.356	570.356	1.47	1.3808	1.3019	0.7421	0.7942	666	0.8911	1	1	[M+H]			0	0	0	78250	72163	58220	54687	92542	57366	30690	97401	57555	48309	47426	55736	63225	61754	66552	45607	80604	78025	47453	66064	62209	49477	68726	87798		20340	14225	12942	17928	39975
666.9	Unknown_ 570.3514 @ 2.02		570.351	570.354	2.02	1.7476	1.8758	0.2397	0.0374	666	0.7496	1	1				0	0	0	12242	5326	9294	6984	10024	5869	8397	9974	5209	9684	13378	8406	11853	10451	4772	8019	18144	10606	6624	11149	13560	5908	11161	16173
667.1	Unknown_ 570.4589 @ 2.03		570.459	570.457	2.03	2.1997	1.8865	0.7544	0.8144	667	0.6667	1	1			RESOLVED	294	0	0.6667	104568	76256	102131	70493	66649	36994	72380	46064	66991	74535	99657	62328	105315	99507	96185	82341	48558	37925	27087	34683	45787	16487	43178	31156	39303
670.1	{Unknown_ 571.5753 @ 7.00 | C18:1 Ceramide-d7 (d18:1-d7/18:1); Unknown_ 571.5798 @ 7.00 | C18:1 Ceramide-d7 (d18:1-d7/18:1)}		571.58	571.578	7	5.5024	5.9571	0.9064	0.1142	670	0.5126	1	1				0	0	0	278290	280600	301144	284014	256889	78043	95194	225427	136338	241333	299729	55439	211973	335197	297367	332190	283626	282371	232031	252839	314564	215697	267090	270650	316761	370304	305358	317690	284214	368594
671.1	PC 22:4e; [M+H]+@1.79	LPC 22:4	572.372	572.371	1.79	1.5823	1.6292	0.5717	0.7934	671	0.8773	1	1	[M+H]		RESOLVED	295	0	1.611	22082	22366	23924	19319	23361	23878	19767	20524	28932	32281	35969	22671	27965	32330	29559	29995	44240	33181	15152	32513	27492	24710	34065	38005		15335	8664	8307	11604	20341
671.19	Unknown_ 572.3684 @ 1.71	LPC 22:4	572.368	572.371	1.71	1.4615	1.5449	0.5432	0.1107	671	0.7337	2	2			RESOLVED	295	0	1.611	24747	21909	21979	11468	27941	23142	12167	21658	28634	25037	33721	11783	27645	20728	29415	32141	46067	35109	19217	32787	15099	24706	35711	37178		15769	9173	5486	12636	20616
672.23	Unknown_ 573.4894 @ 10.20		573.489	573.488	10.2	10.1564	10.1649	0.9264	0.3785	672	0.8028	1	1			RESOLVED	297	0	0.8028	473864	274537	350866	521929	197728	263629	427158	448521	47564	174238	166203	72414	476407	188646	452732	520843	424080	353769	376325	303180	512800	344559	685020	278664		10254	5457	4457	7188
672.59	{Unknown_ 573.4829 @ 7.23; Unknown_ 573.4897 @ 7.28}		573.49	573.486	7.28	6.2793	6.2825	0.4705	0.5073	672	0.8168	1	1			RESOLVED	296	0	0.8168	25774	20147	12608	24366	29064	12998	10960	11119		10339	16877		17091	19092	13283	12359	26276	20716	21068	21972	21967	24172	13802	19003
673.2	{Unknown_ 574.3327 @ 1.46; Unknown_ 574.3392 @ 1.44; Unknown_ 574.3455 @ 1.42}		574.339	574.34	1.44	1.2386	1.2729	0.8275	0.8825	673	0.9235	1	1			RESOLVED	298	0	0.9235	139460	129473	124492	122456	111753	69490	51273	110840	104624	80979	87675	67274	119136	149507	132490	105684	157933	132982	61742	135282	108949	76570	142599	136340	15789	385985	236638	234249	298388	393537
675.19	{Unknown_ 575.4972 @ 5.34; Unknown_ 575.5013 @ 5.33; Unknown_ 575.5077 @ 5.33}		575.501	575.503	5.33	4.5738	4.4158	0.8556	0.7594	675	0.7716	1	1				0	0	0	140226	136951	121765	98349	153328	94065	152243	145868	83443	61176	105807	47753	161837	193455	167898	152727	185934	137466	175619	150958	167083	167176	166814	141090		20630	22903	9844	39694	50217
675.22	{Unknown_ 575.5012 @ 10.38; Unknown_ 575.5054 @ 10.41}		575.505	575.503	10.41	10.5609	10.4924	0.9867	0.8848	675	0.8046	1	1			RESOLVED	299	0	0.8046	2782246	2012370	1156608	2127720	810183	1630831	1654398	1982342	586650	931860	605924	425675	2098267	2182659	2514494	2367884	1845767	1589809	1209647	1303896	2605054	2264048	2044186	1941806		105992	84933	109067	87572	153995
675.35	{Unknown_ 575.5004 @ 10.20; Unknown_ 575.5034 @ 10.16}		575.503	575.503	10.16	10.1313	10.1027	0.9864	0.4835	675	0.8592	1	1				0	0	0	2776186	2007576	1154004	2066052	822146	1632973	1651858	1979057	571123	936520	595171	413953	2085332	2173770	2518370	2365905	1834887	1606237	1222404	1298685	2632500	2245749	2080677	1932290		105827	85540	90703	87011	189258
675.6	{Unknown_ 575.4980 @ 7.62; Unknown_ 575.5023 @ 7.64}		575.502	575.503	7.64	6.5007	6.7248	0.8331	0.8541	675	0.7812	1	1			RESOLVED	300	0	0.7812	161089	110770	151193	93088	161396	67240	127824	112759	52675	71874	134586	40791	108283	107549	111582	53095	179261	134630	131338	133877	174056	177709	80420	154727			5408
676.1	{Unknown_ 575.5386 @ 7.23 | 17:0-14:1 DG-d5; Unknown_ 575.5412 @ 7.25 | 17:0-14:1 DG-d5}	17:0-14:1 DG-d5	575.541	575.54	7.25	6.0533	6.2468	0.7527	0.9716	676	0.7592	1	1				0	0	0	70041	65630	59706	68498	54476	26529	14622	28854	42866	62280	71703	12120	65213	77268	71535	66703	80499	69009	67060	58883	90388	70504	72000	63651	186100	91492	45726	66075	26613	90722
677.1	{Unknown_ 576.3279 @ 2.37; Unknown_ 576.3314 @ 2.41}		576.331	576.329	2.41	2.2409	2.2858	0.254	0.7853	677	0.7642	1	1			RESOLVED	302	0	0.7642	14952	10135	10232	5924	6431		5269	6407	6600	10002	8186	5401	11875	10725	16520	9546	18155	14082	9379	19574	17317	13945	16905	12532	10549	19129	5249	9031	14977	20896
677.4	Unknown_ 576.3275 @ 2.19		576.327	576.329	2.19	2.0542	2.0577	0.2252	0.1246	677	0.8768	1	1			RESOLVED	301	0	0.8768	15663	8628	8979	5896	6308		2741	6470	6638	9513	8192	5382	11765	6846	11647	9171	16273	14032	9453	19588	15542	11461	16818	9520	16421	15332	5837	9511	15166	17913
680.1	{Unknown_ 576.5694 @ 8.04; Unknown_ 576.5760 @ 7.99}		576.569	576.571	8.04	7.092	7.2393	0.2759	0.108	680	0.7547	1	1				0	0	0	10996	6307	9555	11553	10991	9621	12217	10511		5057	6122		12195	11358	11115	11866	12368	10550	11781	9731	9153	5918	11426	8566		95573	83670	67782	59203	118128
682.28	{Unknown_ 577.5138 @ 8.05; Unknown_ 577.5188 @ 8.03}		577.519	577.519	8.03	7.0274	7.2262	0.9202	0.9123	682	0.8267	1	1				0	0	0	391616	232264	290304	409822	357132	294560	371011	317883	155932	183118	193204	99797	253054	226523	215123	251201	408917	409158	356901	363556	404730	338140	403843	324655		80049	72963	62791	63260	89702
682.35	Unknown_ 577.5188 @ 10.83		577.519	577.519	10.83	11.3349	11.1186	0.992	0.506	682	0.7389	2	1			RESOLVED	304	0	1.6137	4359933	3943739	1832070	3907246	2146975	1454940	2452810	3961421	955822	734117	726333	914129	3605788	3074225	3475484	4051181	3997759	3371760	3685673	3369440	4316946	3297373	2830617	2330663	3767	467251	276734	395113	508751	824773
682.38	Unknown_ 577.5166 @ 10.39		577.517	577.519	10.39	10.5267	10.4613	0.9922	0.7519	682	0.7849	1	1			RESOLVED	305	0	0.7849	4415143	3809563	1831282	3539840	2165946	1410406	2388716	3986284	937034	719177	700946	887229	3707965	3075739	3401476	4062562	3799078	3509156	3541070	3435354	4258658	3320704	2798554	2267755	3575	454561	276976	390078	500552	820724
682.51	{Unknown_ 577.5140 @ 5.97; Unknown_ 577.5194 @ 5.97}		577.519	577.519	5.97	4.9689	4.9316	0.8408	0.906	682	0.919	1	1			RESOLVED	303	0	0.919	120447	151459	68799	87623	122933	146631	105498	126045	61618	52568	60586	31232	136527	176250	151209	166432	147426	135117	137014	143406	143987	121958	131278	129447		428895	460940	261224	168889	643294
682.55	{Unknown_ 577.5130 @ 10.66; Unknown_ 577.5181 @ 10.62}		577.518	577.518	10.62	10.9399	10.8136	0.9924	0.9534	682	0.8748	1	1			RESOLVED	304	0	1.6137	4399449	3920754	1833038	3833936	2245227	1443306	2436977	3975327	943723	729386	719232	910931	3671479	3087555	3466086	4106449	3945920	3445118	3696030	3400269	4344159	3326514	2823840	2314469	3688	463678	277982	394613	506299	825362
686.26	{Unknown_ 579.5310 @ 8.46; Unknown_ 579.5362 @ 8.43}		579.536	579.534	8.43	7.6325	7.7505	0.6682	0.7707	686	0.7862	1	1			RESOLVED	308	0	0.7862	53055	44961	41893	55116	42821	24204	44720	16140	23704	20270	8707	12050	28593	28916	28613	30118	47307	50239	44851	41607	50639	53578	49757	41899	6395	17170	12804	13050	6017	14536
686.3	{Unknown_ 579.5308 @ 10.82; Unknown_ 579.5345 @ 10.83}		579.534	579.535	10.83	11.2074	11.1186	0.949	0.7106	686	0.8607	1	1			RESOLVED	306	0	0.8607	755797	387192	521523	608650	292225	495260	604979	835648	119522	166867	98023	115762	591697	482405	567416	553546	622953	540259	479111	463321	693389	472867	530293	497636		213436	109579	179876	212250	245745
686.9	Unknown_ 579.5364 @ 11.03		579.536	579.534	11.03	11.3288	11.3848	0.9481	0.7685	686	0.8162	1	1			RESOLVED	307	0	0.8162	728002	386727	513047	601686	152138	497685	602752	816482	86286	117059	58856	90535	532544	446655	512260	544296	613679	519083	297789	443188	661856	419715	518464	487117		208900	107707	181409	212772	239726
691.1	{Unknown_ 581.2374 @ 2.71; Unknown_ 581.2425 @ 2.72}		581.242	581.242	2.72	2.6364	2.5782	0.7307	0.3564	691	0.852	1	1				0	0	0	92979	88174	82479	54450	47442	26065	43810	47880	56246	90047	84497	59434	80470	86323	94146	83212	59735	43665	64846	55080	47867	21945	31277	57184	54339	5195		3316	2060
692.1	Unknown_ 581.5214 @ 4.96		581.521	581.524	4.96	4.0941	4.1342	0.2357	0.8711	692	0.7167	1	1			RESOLVED	309	0	0.7167	15440	10270	6586	9553	9550	5106	5766	8229	7795		8282		11350	14388	15077	9897	14995	6671	12441	10704	8364	9879	9275	10703	12746	14668	15445	13094	10581	16091
694.1	{Unknown_ 581.5951 @ 7.52; Unknown_ 581.6008 @ 7.52}		581.601	581.6	7.52	6.4385	6.5746	0.9056	0.9461	694	0.8063	1	1				0	0	0	284224	279462	281199	302886	201088	102426	150654	91050	122406	235021	260562	81243	257558	272888	278146	295219	325674	261363	254845	232710	333209	293704	308649	269967	446348	200505	159894	193130	178067	274242
695.1	DAG 32:2; [M+NH4]+@7.09		582.51	582.509	7.09	5.8363	6.0598	0.3915	0.7843	695	0.7084	1	1	[M+NH4]			0	0	0	20339	21163	20884	10886	35337	8220	14567	32845	4759	10766	12489		13803	16943	14944	10493	19221	20217	8136	14635	18525	16948	14462	15940	14734
696.1	{Unknown_ 583.5017 @ 6.73; Unknown_ 583.5071 @ 6.72}		583.507	583.506	6.72	6.0397	5.6501	0.4257	0.6557	696	0.6066	1	1				0	0	0	19326	16229	27171	16665	9991	5782	13125	11330	16037	25084	23706	13004	9285	22091	16624	16272	27662	17287	19420	17210	23315	15600	18589	9721		27203	36768	42809	37589	52229
698.1	{Unknown_ 584.4743 @ 2.44; Unknown_ 584.4810 @ 2.44}		584.474	584.473	2.44	2.6327	2.3159	0.6135	0.786	698	0.6654	1	1			RESOLVED	310	0	0.6654	81056	71718	74865	55435	41304	23377	39294	27395	48327	43343	51526	22402	40900	33136	42637	33582	27473	16394	15482	15466	13968	10306	17606	17528	17204
699.1	DAG 32:1; [M+NH4]+@7.50	DG 14:0_18:1_0:0;DG 16:0_16:1_0:0	584.525	584.525	7.5	6.3762	6.5498	0.564	0.9182	699	0.7575	1	1	[M+NH4]		RESOLVED	311	0	0.7575	43488	22024	30944	24981	88332	17830	57999	34647	8734	12526	14071	3937	26348	27518	29208	21752	35182	30679	16759	14613	36232	29756	15868	34083		8247	6830	7838	5574
700.2	{Unknown_ 585.5287 @ 7.30; Unknown_ 585.5345 @ 7.28}		585.529	585.523	7.3	6.2844	6.3064	0.3393	0.306	700	0.6747	1	1				0	0	0	15235	15716	15771	16849	31897	7771	21493	13328		5577			10719	11655	12814	10278	12835	11953	6344	6756	13828	13593	12090	8187		8823
701.1	Unknown_ 586.3008 @ 0.80		586.301	586.301	0.8	0.7393	0.7131	0.2866	0.5969	701	0.9058	1	1			RESOLVED	312	0	0.9058	14201	12397	10431	8509	6287	3120	5685	7179	13411	10676	11896	6302	12385	12152	12192	11364	13072	11535	10152	9581	12721	7518	13627	10266		40845	36977	31638	26476	46888
702.2	{Unknown_ 586.5417 @ 7.81; Unknown_ 586.5458 @ 7.81}		586.542	586.544	7.81	6.7101	6.9412	0.551	0.7796	702	0.6722	2	1			RESOLVED	313	0	1.446	52545	33024	27448	25551	30407	32316	37133	16158	10180	15483	12153	4476	17699	12159	25632	20228	38408	31549	24618	23311	35217	25201	29732	27845	16337	8664	6077	7291	5097	15468
702.5	DAG 32:0; [M+NH4]+@7.95	DG 14:0_18:0_0:0;DG 16:0_0:0_16:0	586.541	586.54	7.95	6.9746	7.1221	0.5623	0.934	702	0.7738	1	2	[M+NH4]		RESOLVED	313	0	1.446	52693	32913	27464	25416	29460	32281	30575	16298	10173	6239	12393	3764	17932	10930	26026	19961	38061	39672	24816	32997	35443	25619	29791	27696	15906	8707	6291	7201	5042	16049
705.1	{Unknown_ 589.3253 @ 2.22; Unknown_ 589.3296 @ 2.22}		589.325	589.325	2.22	2.014	2.0895	0.8957	0.6335	705	0.8572	1	1				0	0	0	171164	164881	152109	134262	234207	144776	164362	197738	280816	357229	380120	219197	206692	252162	225820	198817	499456	455248	231836	503294	439329	309078	498209	442968	262929	18015		4804	9708
706.1	{Unknown_ 589.4770 @ 7.53; Unknown_ 589.4810 @ 7.52}		589.481	589.48	7.52	6.3753	6.5746	0.609	0.9546	706	0.7405	1	1				0	0	0	48083	41493	44847	45963	75004	32838	51226	27502	8634	12041	15949	4075	25757	25530	28745	27619	37880	32936	21765	29263	39120	34701	38884	32260					5272
708.73	Unknown_ 589.5142 @ 10.37		589.514	589.506	10.37	10.3941	10.4302	0.7693	0.3135	708	0.5459	1	1				0	0	0	106939	62911	65453	85558	35690	69720	76805	139816	21962	30181	17811	21288	97680	78997	79502	76212	63782	74403	73389	72799	102256	83349	75360	61693		6176	3826
709.5	Unknown_ 589.5499 @ 10.98		589.55	589.555	10.98	11.4713	11.3209	0.3664	0.07	709	0.5909	1	1			RESOLVED	314	0	0.5909	14056	7846	10083	9699	6839	8017	12467	16462	10735	8045		3366	15639	13788	11643	17873	19666	20840	17344	11007	17390	20366	19531	17335
710.1	{Unknown_ 590.3160 @ 1.27; Unknown_ 590.3209 @ 1.25}		590.321	590.322	1.25	1.0644	1.0961	0.5936	0.5485	710	0.9277	1	1				0	0	0	47554	47323	35936	37758	29488	20027	10521	32656	31929	27094	31192	18961	27316	26251	27479	26114	37939	32917	23392	33576	29481	25511	32252	36332		12349	10139	4910	7094	17871
711.1	{Unknown_ 590.4516 @ 4.06; Unknown_ 590.4564 @ 4.06}		590.452	590.454	4.06	3.5412	3.4851	0.311	0.3805	711	0.8194	1	1				0	0	0	7943	6821	5883		6081		3971	5312	13494	17532	11495	12788	5854	6457	6035	6468	16478	15155	13677	15779	12350	16265	14189	14857
712.1	Unknown_ 591.4940 @ 7.94		591.494	591.496	7.94	6.9706	7.1091	0.6185	0.9671	712	0.734	1	1				0	0	0	58584	43744	16559	45306	38141	38099	37921	33616	11897	7666	19077	8147	20045	11531	24460	23097	46223	37493	32208	39931	48192	34539	46469	19356
713.2	Unknown_ 591.5314 @ 10.94		591.531	591.535	10.94	11.1264	11.2685	0.7978	0.1076	713	0.6244	1	1			RESOLVED	315	0	0.6244	116003	89431	64517	117018	43149	92235	98260	135035	22969	36439	17709	24742	101666	38647	100596	106335	100732	92561	61045	84980	97353	88037	69873	74920		20392	5743	15183	17851	27574
715.3	Unknown_ 591.5687 @ 11.21		591.569	591.571	11.21	11.8481	11.5971	0.1464	0.1264	715	0.6796	1	1				0	0	0	9912	5468	6015	5144	7231	7421	7689	10136	4162				7909	3918	6589	7641	9483	8661	7161	8135	12722	10317	10571	8528						2556
716.2	{Unknown_ 592.3465 @ 1.47; Unknown_ 592.3491 @ 1.44}		592.346	592.351	1.47	1.238	1.3019	0.8055	0.8906	716	0.7278	1	1			RESOLVED	316	0	0.7278	118857	115129	38167	96397	93019	73386	30884	88440	95787	57549	80305	59171	92749	121727	100611	66702	123782	118117	49357	105940	98927	75693	115042	109338	9556	299851	156939	146736	203813	272043
717.1	{Unknown_ 592.4697 @ 4.72; Unknown_ 592.4772 @ 4.71}		592.47	592.47	4.72	3.9311	3.954	0.4491	0.7837	717	0.9151	1	1				0	0	0	19010	14308	8631	11949	18432	6577	15526	13004	15777	10556	18611	9221	15059	17743	18090	16358	26469	20321	20661	25612	19132	20819	21857	21368
718.1	Unknown_ 592.5568 @ 7.05		592.557	592.554	7.05	5.8271	6.0139	0.0416	0.9513	718	0.6009	1	1				0	0	0	7215	3919	6341	6370	3561				4907	7861	8218		4284	4411	3971	6317	9023	4749	8151		7885	4353	3730	5319	21005	42976	33445	30076	19116	36965
721.1	Unknown_ 593.5146 @ 7.66		593.515	593.513	7.66	6.4964	6.75	0.1635	0.206	721	0.7209	1	1				0	0	0	9735		9162	8728	11526		6916	5683			6165						9889		6682		8872	8076	5846	7719
723.1	{Unknown_ 593.5542 @ 7.02; Unknown_ 593.5606 @ 7.02}		593.561	593.561	7.02	5.8478	5.9798	0.75	0.9931	723	0.8353	1	1				0	0	0	73172	78231	91448	76771	38822	11876	13412	35961	41465	85719	97142	19209	52210	49903	67743	73026	98194	61630	83050	57759	90425	46348	74979	60084	251867	23478	20375	19806	15601	35892
724.1	{Unknown_ 593.5909 @ 8.27; Unknown_ 593.5983 @ 8.29}		593.598	593.598	8.29	7.3458	7.5668	0.0231	0.9331	724	0.6558	1	1				0	0	0	5214		3431	4422					3885					4404	5693	4408	8820	4625	5711	4444	7213	5132	6423	3041	6855
725.1	{Unknown_ 594.4823 @ 5.59; Unknown_ 594.4886 @ 5.56}		594.482	594.485	5.59	4.4873	4.6186	0.447	0.7497	725	0.6899	1	1				0	0	0	15170	19858	17560	17810	16935	9449	18552	17806	8702	7375	8924	3992	17346	20266	20153	20082	22225	17418	20406	18907	21288	19720	21669	16591
726.1	{Unknown_ 594.5445 @ 10.51; Unknown_ 594.5480 @ 10.52; Unknown_ 594.5529 @ 10.51}		594.548	594.55	10.52	10.7495	10.662	0.9389	0.7689	726	0.7749	1	1				0	0	0	720833	414262	392639	590022	61224	167932	188593	412450	368545	582353	306749	349196	539376	381459	487012	415373	443316	445988	555047	416854	703504	573705	473143	424912	800128	938028	745367	823148	809165	1195959
727.3	Unknown_ 594.5798 @ 10.53		594.58	594.581	10.53	10.826	10.6773	0.6823	0.4644	727	0.7552	1	1				0	0	0	14199	56300	120778	22253	134091	82113	79443	48620	212654	88211	175575	177279	17282	36059	21287	18341	25368	25704	40642	21883	30172	38829	51202	66674	81589	65511	141082	102095	121361	34110
728.1	Unknown_ 595.5298 @ 8.07		595.53	595.529	8.07	7.0316	7.2785	0.2639	0.3793	728	0.7368	1	1				0	0	0	16408	7769	6830	10728	17681	8141	15411	12522	6252	6259	7258	5111	11062	4605	8259	10175	17681	14603	12043	12863	9216	9366	17823	12740		6536	4184	4090	5141	7222
729.2	Unknown_ 595.5594 @ 6.16		595.559	595.56	6.16	5.2681	5.0991	0.4462	0.3764	729	0.82	1	1			RESOLVED	317	0	0.82	19694	18833	19089	20619	11677	7653	6388	7919	9533	14010	14521	4880	17832	20305	20291	11244	25602	17624	25995	32774	29411	14094	22777	16588	23318	31689	42167	45529	41926	65062
730.12	{Unknown_ 596.5600 @ 7.12; Unknown_ 596.5639 @ 7.12; Unknown_ 596.5710 @ 7.15}		596.564	596.565	7.12	6.1355	6.0944	0.7898	0.5815	730	0.8636	1	1				0	0	0	93391	80811	100355	67784	70258	26988	31647	65863	53189	87651	80719	30705	63334	106125	91311	113586	98713	107835	88316	79255	116056	97326	91634	79852	116369	76463	45640	47012	41930	76978
730.25	Unknown_ 596.5636 @ 6.30		596.564	596.565	6.3	5.4488	5.2285	0.9367	0.9492	730	0.7264	2	1			RESOLVED	318	0	1.4498	453467	482142	405351	400342	315030	117322	136853	197107	163746	363040	334163	218560	424789	499013	501185	388885	628197	439593	601152	392582	653145	323491	572596	415600	531917	521448	1033067	868090	1036892	1418065
730.3	{Unknown_ 596.5634 @ 6.11; Unknown_ 596.5674 @ 6.10}		596.567	596.566	6.1	5.2658	5.0453	0.9391	0.9373	730	0.7234	1	2			RESOLVED	318	0	1.4498	469080	479845	448335	448659	315164	117242	153956	209236	289341	400243	374911	214398	423865	499662	501530	390360	638713	439246	599779	393012	694615	323940	572053	421777	579723	756038	1043105	921878	1066687	1474272
730.34	{Unknown_ 596.5582 @ 8.29; Unknown_ 596.5627 @ 8.27; Unknown_ 596.5683 @ 8.28}		596.563	596.565	8.27	7.3539	7.5406	0.9428	0.9426	730	0.7123	1	1			RESOLVED	319	0	0.7123	549530	358583	395133	565984	303566	184945	314546	248714	284952	317015	146214	210464	513399	528820	520272	568880	558799	584320	349754	457726	584493	453587	529531	447112	344965	301373	264681	210825	197175	343161
731.2	Unknown_ 596.5956 @ 8.21		596.596	596.596	8.21	7.339	7.4618	0.6758	0.6756	731	0.8482	1	1				0	0	0	20508	79450	77639	34047	71240	65954	83473	93493	104505	119139	122353	59499	21952	11440	24417	18591	27769	14959	84902	40225	23526	46839	14587	36513	43129	41898	47918	59129	64193	35505
732.2	Unknown_ 597.4034 @ 3.34		597.403	597.401	3.34	3.1344	3.0322	0.1269	0.5467	732	0.7182	1	1			RESOLVED	320	0	0.7182	7228	6627	6370	4806	7196	4162	5449	5669	7091	6240	8979	4359	9155	9700	10801	9566	12344	10884	9908	10640	12377	7281	9375	5410	11545
736.1	Unknown_ 598.5697 @ 6.31		598.57	598.572	6.31	5.2589	5.238	0.6603	0.704	736	0.8215	1	1			RESOLVED	321	0	0.8215	46329	40013	43166	44298	28913	11210	12776	17310	24488	37694	37729	10152	41500	50792	51700	31337	61666	64878	59119	42470	56377	36335	51875	36257	48909	44718	96937	94881	100978	115575
739.1	Unknown_ 599.5039 @ 5.35		599.504	599.503	5.35	4.4795	4.4312	0.84	0.7268	739	0.8847	1	1			RESOLVED	322	0	0.8847	122407	133848	119580	94701	153562	96456	151163	127907	78642	43180	91679	36322	138571	158450	145786	129870	175059	104002	148523	128269	139797	136821	145157	123168		232615	238859	213580	258607	340916
739.16	{Unknown_ 599.4981 @ 10.25; Unknown_ 599.5024 @ 10.28; Unknown_ 599.5080 @ 10.28}		599.502	599.503	10.28	10.2247	10.2898	0.9562	0.46	739	0.8212	1	1			RESOLVED	323	0	0.8212	898554	524421	465943	756442	439422	350255	583814	634092	219335	381147	409336	174145	721493	643990	705565	856328	677540	657321	577567	602575	735390	598381	890579	528553		15224	9384	6431	13110	26709
742.1	Unknown_ 601.3332 @ 1.80		601.333	601.335	1.8	1.5676	1.6398	0.5199	0.4188	742	0.8413	1	1				0	0	0	31286	17907	17527	7625	35138	30866	14302	20501	32815	16197	28152	23227	30614	25369	18203	22129	33690	23047	23888	21994	19401	15768	31093	22541		44331	23922	25034	41456	37643
744.103	{Unknown_ 601.5094 @ 7.71; Unknown_ 601.5158 @ 7.72; Unknown_ 601.5206 @ 7.76}		601.516	601.518	7.72	6.7641	6.8261	0.8355	0.7281	744	0.8038	1	1			RESOLVED	325	0	1.512	147805	120537	97421	147738	110945	57322	127492	81801	42894	56562	127890	43315	119897	122903	109325	125529	158850	122979	135529	131903	167579	153028	145485	140499
744.18	Unknown_ 601.5161 @ 5.63		601.516	601.519	5.63	4.8987	4.6504	0.7002	0.2796	744	0.5922	2	1			RESOLVED	327	0	1.2736	34496	66867	37915	29940	78216	45209	81243	44063	25956	32095	35751	15805	93096	73037	69879	72355	108332	83135	106751	48901	99469	48128	49517	40224		32734	25002	21208	20923	121144
744.19	{Unknown_ 601.5113 @ 10.44; Unknown_ 601.5177 @ 10.45}		601.518	601.519	10.45	10.5988	10.5543	0.9824	0.8065	744	0.8561	1	1			RESOLVED	324	0	0.8561	2215772	1434241	980245	1607696	688978	1416511	1262917	1663978	548679	894653	378490	502528	1867956	1861347	2051493	2079483	1466476	1382570	1470417	1509249	2212360	2322354	1941911	1522430		78226	55233	55407	61150	102683
744.43	Unknown_ 601.5184 @ 10.69		601.518	601.519	10.69	11.0102	10.9176	0.9818	0.1301	744	0.7495	1	1			RESOLVED	326	0	0.7495	2203496	1450178	972178	1639861	694740	1423708	1254725	1670765	555200	894588	385399	505432	1847378	1389156	2063282	2071916	1478534	1298831	885437	1035367	2230044	1882817	1950112	1534547		78352	54701	56019	62982	102947
744.5	{Unknown_ 601.5165 @ 5.51; Unknown_ 601.5219 @ 5.50}		601.522	601.519	5.5	4.7189	4.5476	0.7727	0.418	744	0.6814	1	2			RESOLVED	327	0	1.2736	58470	70468	38719	34525	78267	45010	81493	44149	26009	37378	40089	15934	93743	111405	129198	73434	110270	83132	107076	78635	100520	77210	94494	51705		35392	17518	25109	16929	110166
744.93	Unknown_ 601.5159 @ 7.78		601.516	601.517	7.78	7.1587	6.9028	0.8339	0.6541	744	0.7082	2	1			RESOLVED	325	0	1.512	145101	111359	96583	129677	111003	40375	127563	79580	40564	51217	112477	43339	120047	123282	109612	118505	142834	123117	135967	132111	162380	153060	140591	138249
745.1	{Unknown_ 602.3630 @ 2.18; Unknown_ 602.3693 @ 2.17}		602.369	602.371	2.17	1.9536	2.0365	0.7511	0.8361	745	0.8206	1	1				0	0	0	89195	79050	76074	64035	60580	35891	44627	44785	52776	60958	67163	33531	75146	89996	84456	77982	82301	71119	52569	84349	63571	43987	83516	58247	11914	160358	106872	120937	179559	190965
747.24	{Unknown_ 603.5678 @ 7.78 | 17:0-16:1 DG-d5; Unknown_ 603.5711 @ 7.77 | 17:0-16:1 DG-d5}		603.571	603.574	7.77	7.2433	6.89	0.8527	0.4136	747	0.5372	1	1				0	0	0	159046	142149	107460	155060	86383	48654	81131	56208	58669	82452	166455	66895	162609	167298	148002	178129	218957	130778	182207	138836	216554	171282	184972	133754	277559	125197	104426	86020	46651	135754
747.4	{Unknown_ 603.5309 @ 5.93; Unknown_ 603.5364 @ 5.97}		603.536	603.534	5.97	5.0052	4.9316	0.9364	0.7233	747	0.7878	1	1			RESOLVED	328	0	0.7878	316080	393309	283412	282560	405640	186182	235071	290823	221626	302295	332099	106974	484211	585911	522537	470299	524868	427197	460910	466727	512936	355942	436216	542078		365657	527160	447465	138496	958115
747.42	{Unknown_ 603.5301 @ 8.17; Unknown_ 603.5351 @ 8.14}		603.535	603.535	8.14	7.1124	7.37	0.8921	0.8035	747	0.7465	1	1			RESOLVED	330	0	0.7465	260080	173734	221788	276547	228483	198886	308940	213202	106825	89207	85909	71835	210669	207522	210955	246577	268277	286018	226434	237854	279044	202181	263886	255166		32221	22770	19123	20778	43797
747.53	Unknown_ 603.5340 @ 10.88		603.534	603.534	10.88	10.954	11.1877	0.9877	0.9089	747	0.7791	1	1			RESOLVED	329	0	0.7791	2860475	2572336	1119062	2564353	1547221	1247297	1601739	2427413	621429	971258	536815	580388	2461358	2086070	2501763	2848511	2441360	2161793	2203003	1277046	2466410	2045861	1686979	1618101		257281	141289	203728	266608	427394
748.2	Unknown_ 604.5021 @ 6.00		604.502	604.497	6	4.6778	4.9575	0.2219	0.3172	748	0.5607	1	1				0	0	0	9022		9407	7337	13529	47283	44664	43698	8333		3324	14279	11671		2929		2505	10065	10654	8186	4136	18967	4994			7217	8381	34750	38414
750.2	{Unknown_ 604.6003 @ 8.49; Unknown_ 604.6046 @ 8.51}		604.6	604.603	8.49	7.7691	7.8291	0.7743	0.7318	750	0.8159	1	1				0	0	0	74198	64246	56145	79491	51801	45967	78007	56939	43633	27271	34942	20613	89177	83434	91790	83400	87116	79070	78396	73277	89079	80881	82065	65397		57995	47836	32854	34298	60987
752.1	{Unknown_ 605.5479 @ 6.37; Unknown_ 605.5507 @ 6.42}		605.551	605.55	6.42	5.5595	5.3439	0.8346	0.7326	752	0.761	1	1				0	0	0	121536	113355	115909	132589	118299	87801	102829	129473	67781	107843	80506	25061	159154	158788	157276	165591	166323	127839	155140	93503	161708	87206	141799	125429		1756463	2172599	1515102	2389898	2477246
752.5	{Unknown_ 605.5472 @ 10.85; Unknown_ 605.5499 @ 10.84}		605.55	605.549	10.84	11.3339	11.1325	0.9636	0.7514	752	0.7729	1	1			RESOLVED	332	0	0.7729	1162286	559788	726217	832340	277789	669854	803746	1338200	174485	193670	120268	137897	898652	733103	798422	855040	890324	764094	619534	638725	859633	690060	854540	661978		216689	107719	175855	195965	234799
752.51	{Unknown_ 605.5458 @ 8.53; Unknown_ 605.5493 @ 8.50}		605.549	605.55	8.5	7.6889	7.8422	0.7127	0.5045	752	0.7952	1	1			RESOLVED	331	0	0.7952	69163	55798	44200	77657	44421	46676	64889	42612	32268	22599	28092	16349	49257	45031	34654	43078	68218	74796	62019	71997	65539	71635	61600	59370		227849	166508	134668	103831	230677
754.1	{Unknown_ 606.6150 @ 8.62; Unknown_ 606.6208 @ 8.64}		606.615	606.618	8.62	7.807	7.9987	0.2659	0.7193	754	0.6283	1	1				0	0	0	12696	11683	7552	13970	15771	14866	16900	10845			4444		18759	10493	8459	8756	8760	10824	7786	7376	9199	8554	9354	12300		8260	4526	4977	5997
756.1	Unknown_ 607.5077 @ 6.59		607.508	607.505	6.59	5.7309	5.5144	0.131	0.5498	756	0.618	1	1				0	0	0	8957	11339	8137	7753	9169	3707	5323	5846	5708		7326	1522	7553	5833	14416	7836	10407	5172	9081	7910	7023	4458	6350	6379		18215	47496	34401	33632	38573
758.2	{Unknown_ 607.5601 @ 8.93; Unknown_ 607.5634 @ 8.91}		607.563	607.566	8.91	8.2637	8.3725	0.5182	0.767	758	0.7298	1	1			RESOLVED	334	0	0.7298	28187	17095	22940	28392	21724	11051	16921	7432	11076	11827	13251	11744	22882	22455	23281	20286	31289	24908	24068	25818	30739	25500	29290	20430	23089		5548		4427
758.34	Unknown_ 607.5730 @ 8.88		607.573	607.577	8.88	8.0725	8.334	0.4527	0.4727	758	0.5967	1	1			RESOLVED	335	0	0.5967	20879	17541	22427	28500	19463	9343	15486	7604	11553	11772	14027	9646	17797	18779	19121	19158	25922	16142	18480	19777	22625	17515	23681	17013	20807			4423
758.9	Unknown_ 607.5674 @ 11.29		607.567	607.566	11.29	11.6974	11.6828	0.76	0.1752	758	0.7876	1	1			RESOLVED	333	0	0.7876	95786	33835	50585	66035	32770	47244	83105	116353	9809	12914	2688	6676	53837	72708	69400	71666	92754	69308	72786	64182	93958	75127	102912	72596		44275	32422	31451	30253	9869
759.2	Unknown_ 608.2852 @ 1.01		608.285	608.283	1.01	0.7367	0.8868	0.004	0.487	759	0.6858	1	1				0	0	0	4277	3207	2752	2783									2824	3919	3594	3236		3769	2714		2851		3282	1879		8687	7433	6526	8623	19172
760.1	PC 24:0e; [M+H]+@5.16		608.466	608.465	5.16	4.2019	4.2859	0.2476	0.6887	760	0.8009	1	1	[M+H]			0	0	0	7738	10200	7785	6893	12205	7549	7790	7070			8762	2126	7005	11842	12722	10174	13922	9346	12132	9920	12452	13562	13961	11152
761.12	{Unknown_ 608.5243 @ 5.71; Unknown_ 608.5305 @ 5.68}		608.524	608.527	5.71	4.717	4.7148	0.0336	0.1214	761	0.8389	1	1			RESOLVED	336	0	0.8389	6122	6383	4210	4762							7525		3580	10187	4786	4907			5078	7605	4058	5179	5260	4409	11261	5411		3750		12077
761.2	DAG 34:3; [M+NH4]+@7.25		608.525	608.525	7.25	6.0479	6.2468	0.4753	0.7686	761	0.7486	1	1	[M+NH4]		RESOLVED	337	0	0.7486	36121	17424	19744	30100	42100	18859	9232	22435	5907	7469	19323		13373	25094	26880	9477	18183	17718	22377	26976	33464	15829	15320	20270
763.1	Cer-NS d39:1; [M+H]+@8.32		608.598	608.598	8.32	7.4508	7.6062	0.1256	0.6654	763	0.7699	1	1	[M+H]			0	0	0		9629	6910		10214	9309	10715	12740	8831	7924	2298	10250	6042	4241	4629			5849	7230	5436	4986	3935		8115	1585	6552	3042	4329	6780
764.1	Unknown_ 608.6354 @ 8.99		608.635	608.634	8.99	8.3692	8.475	0.0237	0.6478	764	0.7473	1	1				0	0	0	7102	1901	5676	6237	7720	5611	4753	3303							4431	4369	4513				4881	4360		4072
765.2	{Unknown_ 609.3726 @ 1.52; Unknown_ 609.3778 @ 1.47}		609.378	609.377	1.47	1.2374	1.3019	0.0286	0.5527	765	0.7977	1	1				0	0	0	6748	2407	4182	5794					5409		4347			6455	4493	7122		7228		5201	1885	4031	4008			19111	10975	9830	11794	21841
766.1	Unknown_ 609.5375 @ 6.70		609.538	609.534	6.7	5.83	5.629	0.2998	0.9747	766	0.5922	1	1				0	0	0	10556	11678	12587	12466	16497		11499	12976	8563	13382	13664	8992	9635	12608	13310	10226	5270	8593	13623	9710	12286	6538	8194	5889		156311	148370	118630	113716	149975
767.11	Unknown_ 610.1840 @ 11.38		610.184	610.184	11.38	11.6309	11.7733	0.0184	0.6174	767	0.7565	1	1				0	0	0	7826		3951	4410			1933	2841		929	5645	2672	3021	3411	7527	6560	3492		6886	5660	4974	5236	7232	2661	6335	7270	2362		2589
769.1	{Unknown_ 610.5383 @ 7.59; DAG 34:2; [M+NH4]+@7.63; Unknown_ 610.5456 @ 7.59}	DG 16:0_18:2_0:0	610.538	610.54	7.59	6.5004	6.6619	0.8369	0.9625	769	0.742	1	1	[M+NH4]			0	0	0	162275	120669	129529	156808	202992	84330	139469	113150	50937	59110	112830	30332	111181	105888	118080	113840	147521	91223	160265	136138	152366	179674	168606	157068	30006	7628	9575	7346	3978
770.6	{Unknown_ 611.5362 @ 7.29; Unknown_ 611.5390 @ 7.30}		611.536	611.536	7.29	6.3652	6.2945	0.4783	0.574	770	0.9064	1	1			RESOLVED	338	0	0.9064	25302	14533	12515	25052	23676	5348	6110	11588	12252	13583	19227	7514	28094	19927	19737	10373	27236	22450	23924	25757	20057	18366	21673	18092		155399	106682	106357	50118	233106
770.7	Unknown_ 611.5492 @ 7.47		611.549	611.543	7.47	6.503	6.5128	0.694	0.9284	770	0.6675	1	1				0	0	0	58639	45953	51642	62271	78826	35455	52577	25222	15637	25271	42512	14422	33365	33960	35151	35309	49205	33818	59890	48899	52708	56010	53453	54459		109833	100855	98872	48624	176978
771.1	Unknown_ 612.1612 @ 5.42		612.161	612.163	5.42	4.1782	4.4853	0.1579	0.8968	771	0.582	1	1				0	0	0	4379	7809	19355	16626				7188						6641	5776	10425		7610		11425		9476		8097	9461		5792	4003	13462	17106
772.1	DAG 34:1; [M+NH4]+@8.02	DG 16:0_18:1_0:0	612.557	612.556	8.02	7.0289	7.2132	0.8468	0.967	772	0.7811	1	1	[M+NH4]			0	0	0	217754	102408	100086	189326	215114	162921	197069	177869	77882	61522	99496	22155	124367	123990	110390	131909	201169	170789	127806	142774	94630	153656	226401	152169		99180	78261	76035	72144	167986
773.2	Unknown_ 613.4812 @ 7.39		613.481	613.48	7.39	6.0414	6.415	0.1692	0.8798	773	0.5628	1	2			RESOLVED	339	0	1.1699	8202		7116	5959	15010			4841		4830						4764	14482	10850	10951		7889	10974	10332						2306
773.3	Unknown_ 613.4788 @ 7.22		613.479	613.48	7.22	5.9166	6.2113	0.1899	0.9264	773	0.6071	2	1			RESOLVED	339	0	1.1699	8767		7409	4995	9457			4010								4850	8294	10760	11387		14433	11615	8516						1666
775.1	Unknown_ 614.3316 @ 1.40		614.332	614.332	1.4	1.2404	1.2347	0.5848	0.7884	775	0.9212	1	1			RESOLVED	340	0	0.9212	38706	30285	28033	24669	26046	17761	13814	29166	29282	21212	17982	18740	33111	29427	30755	33732	31710	34083	8444	37187	32591	15423	26329	36201		103187	57506	37850	71422	97938
776.2	{Unknown_ 614.4785 @ 1.97; Unknown_ 614.4845 @ 1.99}		614.485	614.484	1.99	2.1738	1.8435	0.6932	0.7727	776	0.6774	1	1			RESOLVED	341	0	0.6774	73396	62433	67898	52397	50164	22725	50451	39845	54223	44171	65851	26413	60347	63765	58412	52332	37781	28549	15506	25456	29253	21471	30865	30567	25033
777.1	DAG 34:0; [M+NH4]+@8.45	DG 16:0_18:0_0:0	614.572	614.572	8.45	7.6332	7.7767	0.4105	0.9044	777	0.758	1	1	[M+NH4]		RESOLVED	342	0	0.758	21393	14780	20304	20648	19524	10258	16828	10424	10034	9024	3639	9625	18678	12242	18278	19615	19041	20075	14977	14807	21736	10592	16589	10468	22108	12756	12621	12825	18608	24665
777.8	{Unknown_ 614.5711 @ 8.28; Unknown_ 614.5767 @ 8.29}		614.577	614.576	8.29	7.3518	7.5668	0.4535	0.8096	777	0.7108	1	1			RESOLVED	343	0	0.7108	20362	13585	19753	20689	19537	14510	18136	14994	11348	8876	8716	9411	19169	18518	18208	21815	21799	19933	15510	14854	23565	17689	23093	14764	24546	13862	12674	13043	10700	23604
779.1	{Unknown_ 615.4888 @ 7.62; Unknown_ 615.4934 @ 7.62; Unknown_ 615.4988 @ 7.64}		615.493	615.496	7.62	6.5062	6.6996	0.7607	0.9746	779	0.6905	1	1				0	0	0	105078	56687	84179	86821	112556	45203	76550	36180	29276	32051	69448	17278	70020	64956	69588	62099	96143	67014	77260	69311	91530	100710	61275	83051
781.1	{Unknown_ 616.2901 @ 1.68; Unknown_ 616.2958 @ 1.70}		616.29	616.285	1.68	1.4445	1.5136	0.4845	0.6855	781	0.6826	1	1				0	0	0	22422	20255	23927	11997	28661	23609	7274	18442	19388	9266	12450	13860	22898	24239	22914	21308	33775	18800	19624	15329	29558	9066	28046	12719
782.3	Unknown_ 616.4658 @ 0.73		616.466	616.463	0.73	0.7251	0.6566	0.0811	0.5106	782	0.7313	1	1				0	0	0	6208	4631	10566	8111	4791			6968	6457	6213	8088	4586	7539	7116	4124	6777	8065	8706	3517	8611	5263	4182	5987	4128	5010	10734	5580	8901	8691	15390
783.11	{Unknown_ 617.5045 @ 8.01; Unknown_ 617.5109 @ 8.05}		617.511	617.511	8.05	7.028	7.2523	0.8651	0.9777	783	0.7714	1	1				0	0	0	206991	129218	95792	220020	211779	161667	174764	172570	72270	77640	92626	46458	130714	120710	104000	136835	219818	188893	180840	180073	217102	163789	218751	158047		28729	24519	20267	19769	40876
783.18	{Unknown_ 617.5070 @ 7.35; Unknown_ 617.5144 @ 7.39}		617.514	617.51	7.39	6.3666	6.415	0.6524	0.1615	783	0.6729	1	1			RESOLVED	344	0	0.6729	44538	30062	27021	40618	48053	22179	24829	25005	21931	28724	37536	8691	36276	41372	38557	44475	52046	42479	36550	40823	51716	48794	48154	45044		10147	7928	7505	2627	8614
785.1	Unknown_ 618.6172 @ 8.73		618.617	618.618	8.73	8.0855	8.1412	0.7812	0.6967	785	0.873	1	1			RESOLVED	345	0	0.873	90800	74145	66738	97367	56090	49125	75404	34240	41696	37816	32250	21951	109898	100079	106548	109474	103109	92103	67246	76286	105985	95169	88987	82620		29555	30452	26691	23110	34373
786.1	{Unknown_ 619.3636 @ 2.04; Unknown_ 619.3687 @ 2.04}		619.369	619.375	2.04	1.9558	1.8973	0.299	0.0283	786	0.6252	1	1			RESOLVED	346	0	0.6252	10516	6939	8596	5974	10217	7096	8200	10052	11350	11546	11287	9658	13216	11929	11743	10507	14469	17618	16570	19644	15011	13126	14282	16873	9596	21656	12089	5250	21066	31756
787.1	{Unknown_ 619.5211 @ 8.43; Unknown_ 619.5264 @ 8.44}		619.526	619.527	8.44	7.6344	7.7636	0.4655	0.9514	787	0.7604	1	1				0	0	0	32228	23849	22470	25219	28248	16262	24672	19172	13232	8824	4196	6347	16237	17156	14848	17438	25008	24551	23886	19857	18378	18260	27446	18401				4264	2726
787.1	{Unknown_ 619.5233 @ 7.83; Unknown_ 619.5296 @ 7.78}		619.53	619.529	7.78	6.5704	6.9028	0.545	0.5706	787	0.7042	1	1				0	0	0	29588	25091	20188	21320	24800	12831	27523	18589	15480	13407	22492	7340	30129	29073	24749	27758	34521	23589	29048	25031	31930	30172	28346	27269
788.2	Unknown_ 619.5634 @ 5.89		619.563	619.559	5.89	4.9726	4.8635	0.4497	0.5712	788	0.6922	1	1			RESOLVED	347	0	0.6922	15432	14825	16065	15932	12572	4796	6209	7474	16527	14648	23599	7520	15145	22377	23649	19674	19841	20724	19519	21442	24872	19354	21818	20834	7928	36717	43742	32040	9421	57198
789.1	{Unknown_ 619.6487 @ 8.50; Unknown_ 619.6527 @ 8.51}		619.653	619.652	8.51	7.7051	7.8552	0.5046	0.1855	789	0.7661	1	1				0	0	0	19475	17808	19466	21813	16040	17809	19408	13464	21071	17159	15004	9903	25928	26085	25120	23056	29682	23321	22724	22733	26511	26223	26755	20161	24109	23524	18452	14468	13605	30910
790.1	{Unknown_ 620.3752 @ 2.15; Unknown_ 620.3786 @ 2.19; Unknown_ 620.3852 @ 2.23}		620.379	620.382	2.19	1.9543	2.0577	0.7206	0.8572	790	0.7367	1	1			RESOLVED	348	0	0.7367	67807	59955	64401	48687	48005	30284	39765	40567	48172	53244	57571	32965	63292	67473	65305	52375	75614	64217	50515	63756	57041	38507	69350	53127	10844	134466	75220	86470	119279	134562
791.2	Unknown_ 620.3945 @ 2.17		620.394	620.392	2.17	2.0858	2.0365	0.6197	0.0101	791	0.7184	1	1			RESOLVED	349	0	0.7184	41398	38630	45898	38314	34245	25766	32538	27385	31290	30610	34329	26428	42591	30082	29363	21740	47164	34542	34689	25925	37591	35232	33509	40157	9408	75122	62239	67739	80432	76885
793.1	{Unknown_ 620.5599 @ 5.85; Unknown_ 620.5653 @ 5.86}		620.565	620.566	5.86	4.9813	4.8384	0.9413	0.9584	793	0.8597	1	1			RESOLVED	350	0	1.557	448883	388658	343370	338805	290249	149941	122641	149288	360421	363276	498559	168381	454972	552461	534427	467708	523580	492431	428668	538219	525637	416791	496724	574945	306948	765499	807421	458277	342595	1368499
793.5	Unknown_ 620.5705 @ 6.31		620.571	620.566	6.31	5.1687	5.238	0.9346	0.9305	793	0.6973	1	2			RESOLVED	350	0	1.557	392647	374451	339703	355638	255707	143713	116301	176516	353373	390606	510477	171353	344718	478417	444592	438049	486646	421744	387324	454192	499155	332785	445299	512044	324200	704007	790798	459771	371622	1321579
793.9	{Unknown_ 620.5607 @ 8.09; Unknown_ 620.5656 @ 8.10; Unknown_ 620.5731 @ 8.10}		620.566	620.565	8.1	6.9904	7.3177	0.8201	0.7534	793	0.7018	1	1				0	0	0	113366	74814	105176	128275	68513	58457	76332	57936	71405	76094	78948	52426	136206	118182	128090	146917	110324	136911	99623	118977	118365	105401	116653	125852	99809	64395	53186	50706	43803	81393
794.1	Unknown_ 620.5870 @ 7.59		620.587	620.586	7.59	6.4463	6.6619	0.3845	0.9261	794	0.6723	1	1				0	0	0	17664	16395	17570	18222	13143	6621	9195	7264	6932	13546	15057	5804	12135	14236	14789	16624	19064	13233	14480	9760	19404	16738	18518	15800	27979	250769	218640	182518	71852	314628
795.1	Unknown_ 620.6289 @ 8.74		620.629	620.634	8.74	8.1252	8.1541	0.1757	0.5323	795	0.6793	1	1				0	0	0	8676	6508	7028	9155	7284	5223	6325	3562	5240	4364	1759		9289	9377	9952	11207	11604	8325	5975	6152	17840	9452	11702	10299				3697	6458
796.1	{Unknown_ 621.3047 @ 4.78; Unknown_ 621.3103 @ 4.79}		621.31	621.31	4.79	3.782	4.0062	0.781	0.9065	796	0.7741	1	1				0	0	0	31168	20191	26686	15175	77462	20928	57025	49560	43714	35558	50133	19801	81245	109131	104651	106112	1243701	971727	1116789	952875	1117567	1111954	1126835	909452	1105537
799.1	Unknown_ 621.5438 @ 8.16		621.544	621.545	8.16	7.1401	7.3963	0.4613	0.2759	799	0.7073	1	1				0	0	0	15989	20019	13009	9124	30257	17345	29588	25353	17036	12628	10930	15692	20948	19674	19176	17980	20496	23029	17011	23084	13365	24024	15762	21452	4497	6658	7070	7600	6410
802.1	Cer-NS d40:1; [M+H]+@8.51	Cer 18:1;O2/22:0;Cer 16:1;O2/24:0	622.613	622.613	8.51	7.7628	7.8552	0.5074	0.9166	802	0.844	1	1	[M+H]			0	0	0	25086	21905	19022	14615	14545	14977	28131	15646	13306	10218	9617	6039	28105	23884	17117	33781	27157	24600	24399	27124	33775	14377	26853	21527		19555	13328	15584	12771
802.5	Cer-NDS d40:1; [M+H]+@7.60		622.613	622.613	7.6	7.0537	6.6744	0.5907	0.8985	802	0.6481	1	1	[M+H]			0	0	0	25848	30873	33686	37644	36155	17473	35947	20342	29300	30652	37693	25579	14133	23044	25192	27700	33151	21271	33439	23992	35138	24064	31475	30580	51497	67832	52296	76666	23194	168259
805.1	Unknown_ 623.6192 @ 7.76		623.619	623.616	7.76	7.0376	6.8772	0.0735	0.819	805	0.6142	1	1				0	0	0		5700	5753	6176	6645		7447	4496	5582	5299	7146	5553	6081	6885	5781	5774	5635	7976	8123	4752	11785	6384	9477	7828	7254	28590	22194	23801	9510	42525
807.1	{Unknown_ 624.6242 @ 8.70; Cer-NDS d40:0; [M+H]+@8.67}	Cer 18:0;O2/22:0	624.629	624.629	8.67	7.9876	8.0636	0.466	0.8289	807	0.8653	1	1	[M+H]			0	0	0	31541	22609	18841	25399	16708	12504	17712	4522	9713	5951		4081	21323	18130	19766	19207	24414	17523	14950	15628	22517	19735	21224	19867		56366	43256	35199	25998	52281
808.5	Unknown_ 625.5165 @ 5.57		625.516	625.519	5.57	4.6112	4.6027	0.6831	0.1969	808	0.7841	1	1			RESOLVED	351	0	0.7841	30487	42107	28347	26043	72609	20314	49848	57791	39807	27168	48737	10775	113898	99613	133650	130107	47477	69323	87765	38627	87665	38950	40180	37839		279498	272509	234891	309737	366538
809.1	{Unknown_ 627.5308 @ 5.98; Unknown_ 627.5353 @ 6.00}		627.535	627.534	6	5.0495	4.9575	0.9776	0.9353	809	0.8455	1	1			RESOLVED	352	0	0.8455	1131081	1580484	1064979	1020225	1391614	561711	758501	990973	595856	936558	977926	242302	1312082	1649794	1499582	1394179	1566535	1128769	1409414	1269433	1501283	962145	1277701	1522474		2426651	2614074	1475574	683994	2511465
809.14	Unknown_ 627.5326 @ 7.00		627.533	627.534	7	5.8597	5.9571	0.7129	0.1074	809	0.7426	1	1			RESOLVED	353	0	0.7426	70010	75856	86854	65234	74666	31066	35172	56830	18306	34242	33229	5252	54042	49144	66236	71421	74076	57342	51057	49405	66068	39923	48138	48838		666601	583015	532585	462313	645906
811.1	{Unknown_ 628.1881 @ 3.98; Unknown_ 628.1929 @ 3.98; Unknown_ 628.1961 @ 3.98}		628.193	628.194	3.98	3.4992	3.4323	0.7386	0.9104	811	0.8387	1	1				0	0	0	87631	98746	283732	222918	39669	41150	55405	107203	44883	51975	99636	43838	55165	85364	91262	160096	31481	59110	49812	81161	26251	62895	31660	72363	77239	63325	89491	69406	108599	138520
812.1	Unknown_ 628.4969 @ 2.37		628.497	628.499	2.37	2.6198	2.2453	0.5913	0.7344	812	0.5932	1	1			RESOLVED	354	0	0.5932	64665	54871	47956	60788	45602	29784	30297	24805	52071	31353	52351	30471	26958	20330	24512	32244	29825	24439	21708	11164	21626	30800	15033	23955	12084
814.1	{Unknown_ 628.5947 @ 8.17; Unknown_ 628.6019 @ 8.17}		628.602	628.6	8.17	7.8043	7.4094	0.4348	0.1364	814	0.5674	1	1				0	0	0	13828	8519	12665	15828	15334	16616	18262	13305	15247	5541	6870	11534	18826	21457	18254	18355	24983	21434	19692	17631	22412	15030	21508	17987		27061	18055	18641	14319	28986
815.51	Unknown_ 629.5520 @ 8.27		629.552	629.551	8.27	7.3644	7.5406	0.1524	0.7169	815	0.7246	1	1			RESOLVED	356	0	0.7246		5481	7259	7835	13932	8465	19312	10591								7647		11756		7444	9352		5973	5017		11572	12122	9784	13357	33930
815.8	{Unknown_ 629.5443 @ 6.33; Unknown_ 629.5502 @ 6.38}		629.55	629.55	6.38	5.2778	5.305	0.8404	0.7586	815	0.953	1	1			RESOLVED	355	0	0.953	114565	164004	119378	113738	172103	127772	86189	130861	66499	97743	95597	42798	137067	172843	163570	157940	150267	128961	146929	129910	161335	114358	132948	89259		104513	140327	117928	77900	247443
816.1	Unknown_ 630.1944 @ 3.96		630.194	630.193	3.96	3.5006	3.4193	0.5506	0.8186	816	0.7876	1	1				0	0	0	38352	40486	119583	94999	17407	18006	20798	45173	20847	21836	38440	18363	22852	37229	40152	67019	14007	24437	21408	33723	11591	26655	13768	31431	35641	28267	34187	56703	46133	62869
817.1	Unknown_ 630.5475 @ 6.01		630.548	630.554	6.01	5.2681	4.9662	0.7021	0.5315	817	0.5032	1	1				0	0	0	45207	45160	37270	42498	74447	52087	30825	53355	27631	27069	34101	16912	55162	76168	64370	53138	46458	60246	53417	59448	58886	59502	47562	23978		41436	44987	33194	78819	95064
818.2	Unknown_ 630.5753 @ 8.43		630.575	630.58	8.43	7.4476	7.7505	0.1204	0.6894	818	0.5172	1	1				0	0	0	6432	6843	6680	6648	15889	17269	15265	16311	6278			6711	9239	8991	6894	4817	7302	7545	7637	6307	6941	10983	8087	3989	2416	6590	13795	17340	34904
819.1	Unknown_ 630.5948 @ 8.28		630.595	630.597	8.28	7.3544	7.5537	0.4216	0.8754	819	0.6584	1	1				0	0	0	18303	20470	14251	16089	26581	32843	39128	32131	11142	9260	5307	11396	21929	15764	15206	15961	15332	14955	16748	12145	19034	17273	19404	17526	16002	57968	67051	89130	55756	47653
820.2	Unknown_ 630.6173 @ 8.57		630.617	630.618	8.57	7.7381	7.9336	0.7517	0.6502	820	0.7711	1	1			RESOLVED	357	0	0.7711	68467	55737	47429	71837	41846	41930	62998	51425	37788	24596	29312	17670	73097	137677	74001	72469	83807	91348	71052	59678	84408	72549	73306	59481	5224	318315	261868	197127	168873	356991
823.2	Unknown_ 631.5278 @ 8.21		631.528	631.527	8.21	7.3668	7.4618	0.0909	0.5154	823	0.8146	1	1			RESOLVED	358	0	0.8146			6809	6466	8081	8492		10242	6114		7270	13016		4990			5807	6626	6433		6059		4861					7222	8052
824.6	{Unknown_ 631.5588 @ 8.59; Unknown_ 631.5646 @ 8.61; Unknown_ 631.5713 @ 8.62}		631.565	631.563	8.61	8.2862	7.9857	0.4196	0.3977	824	0.6923	1	1				0	0	0	7741	16559	24960	7121	54858	49762	51552	70513	58186	29682	8954	47413	16320	6858		8108	6230	6234	24493	25810	4816	10724	6602	11785		31639	15860	11574	47190	53347
826.6	{Unknown_ 632.5232 @ 7.10; DAG 36:5; [M+NH4]+@7.05}		632.523	632.526	7.1	5.9171	6.0713	0.4304	0.318	826	0.7097	1	1	[M+NH4]		RESOLVED	359	0	0.7097	12831	21178	24750	17407	35936	13515	14476	15906		9487	11939		18673	24809	23439	24083	15236	20886	16391	18581	17988	15939	8359	8905				1856	2076
827.3	{Unknown_ 632.6293 @ 8.95; Unknown_ 632.6350 @ 8.92}		632.635	632.634	8.92	8.3898	8.3853	0.9123	0.8552	827	0.916	1	1			RESOLVED	360	0	0.916	328603	191917	286353	339165	329112	211080	245880	174476	104329	120314	107729	109710	320225	291328	305712	336641	349652	297597	276503	292234	352103	303541	290780	295721		56738	48107	57566	25680	64975
827.6	Unknown_ 632.6311 @ 8.40		632.631	632.633	8.4	7.7911	7.7112	0.6221	0.6639	827	0.8104	1	1			RESOLVED	361	0	0.8104	23359	34770	33168	26058	46550	28766	38191	37588	39678	41363	48194	40634	35019	35464	26458	34326	35479	35214	32857	24733	25422	33068	30761	26676	32189	527853	424827	472456	355926	722006
828.2	{DAG 36:4; [M+NH4]+@7.35; Unknown_ 634.5424 @ 7.38}	DG 16:0_20:4_0:0	634.541	634.54	7.35	6.3621	6.3665	0.7362	0.789	828	0.9448	1	1	[M+NH4]			0	0	0	75693	48495	55362	75871	110871	34916	53225	40720	34156	39940	52387	10500	75563	82194	80916	73975	79094	70046	41077	59277	77854	60758	64711	49224		20695	22106	23227	13259	33296
829.2	{Unknown_ 634.6052 @ 8.28; Unknown_ 634.6106 @ 8.28}	Cer 18:2;O2/23:0	634.611	634.613	8.28	7.5339	7.5537	0.1143	0.5722	829	0.7616	1	1			RESOLVED	362	0	0.7616	7283	6641	8273	5939	5865	3444	6216	3518					6046	5739	9128	6768	10966	8141	7752	5307	8542	7733	7956	7950	7709	194225	168154	138354	127034	220098
831.2	Unknown_ 635.5326 @ 7.20		635.533	635.536	7.2	5.9203	6.1878	0.4468	0.6072	831	0.6275	1	1			RESOLVED	363	0	0.6275	25851	12605	14832	16951	30158	14572	19575	16042	11076	6179	14989	4464	25311	23347	18644	13463	21299	24977	20998	28660	23030	19480	13655	10581		87568	72424	61747	33889	84167
832.1	{Unknown_ 636.3068 @ 1.42; Unknown_ 636.3143 @ 1.46}		636.314	636.314	1.46	1.2375	1.2922	0.095	0.7188	832	0.828	1	1				0	0	0	10001	8538	7959	5307	6734	1841			7307		6298		9509	6875	8004	5223		9763	5427	6266	4702	4345	6340	6634		22617	12614	10427	15083	20605
833.1	DAG 36:3; [M+NH4]+@7.75	DG 18:1_18:2_0:0	636.557	636.556	7.75	6.6236	6.8644	0.845	0.9655	833	0.7492	1	1	[M+NH4]			0	0	0	142892	118978	107758	89064	147296	70343	152403	91623	35690	35143	101641	35662	139916	162943	136312	167915	169206	117045	143104	121167	169473	159120	151558	131347		2824			2237
834.1	Cer-NS d41:1; [M+H]+@8.75	Cer 18:1;O2/23:0	636.629	636.629	8.75	8.0851	8.167	0.5535	0.9019	834	0.8578	1	1	[M+H]			0	0	0	26166	19038	18242	29624	20663	18166	30332	22701	12845	11246	8787	20110	27788	31625	32412	35486	34063	28803	23789	26476	36542	25445	26283	25274	6842	16693	21800	27011	22757	27184
835.1	Unknown_ 636.6599 @ 8.72		636.66	636.656	8.72	7.7215	8.1283	0.7481	0.8278	835	0.5357	1	1				0	0	0	64410	52239	58671	69870	28842	29486	43136	17085	62091	51659	45855	28153	69358	63747	73839	70733	77592	67500	62279	67842	80545	65702	74904	64703	42100	67587	66955	54539	44665	70458
835.4	Unknown_ 636.6648 @ 9.33		636.665	636.665	9.33	8.9574	8.9154	0.0953	0.722	835	0.8376	1	1				0	0	0	8983	6465	3997	9359	6733	4679	8087	5095					5776	6424	4802	5845	9844	9047	8187	7065	9220	6475	6631	6642		7737	6191	5567	5045	9799
837.1	{Unknown_ 637.3037 @ 2.67; Unknown_ 637.3077 @ 2.67}		637.308	637.305	2.67	2.6224	2.5341	0.9941	0.9715	837	0.7786	1	1			RESOLVED	364	0	0.7786	6934867	6668955	6694462	4178399	3360324	1916353	3137378	3613798	4819962	7093955	6566054	4649057	5927283	6878796	7415912	6509718	4667854	3205649	4737162	3889703	4205686	2477339	3675905	4275451	3875343	413770	220831	380045	353402	454057
837.8	{Unknown_ 637.3083 @ 3.46; Unknown_ 637.3157 @ 3.46}		637.308	637.305	3.46	3.298	3.1077	0.3995	0.2761	837	0.6761	1	1				0	0	0	21603	18260	19499	13567	15195	9763	10991	15319	14230	19816	16751	5832	16301	23889	24213	22672	16141	12838	12575	13213	14094	11129	16726	13828	13907
838.1	Unknown_ 637.5551 @ 7.51		637.555	637.552	7.51	6.5086	6.5622	0.7052	0.7515	838	0.7725	1	1			RESOLVED	365	0	0.7725	54558	47476	44262	49570	61861	32751	45116	43997	13869	20508	38798	13393	64991	68269	62732	63289	66699	51995	32188	32711	74305	71131	60136	55588		86735	68211	59733	27594	88628
839.1	{Unknown_ 638.3302 @ 4.78; Unknown_ 638.3349 @ 4.82; Unknown_ 638.3358 @ 4.77; Unknown_ 638.3406 @ 4.80}		638.336	638.337	4.77	3.7845	3.9913	0.5897	0.9378	839	0.7262	1	1				0	0	0	10625	8717	10350	9725	27259	7314	20288	15410	14722	11289	15197	6454	32423	34921	36359	34260	427340	294683	373810	366268	380537	345055	354184	273185	352663
840.2	{Unknown_ 638.5708 @ 8.06; DAG 36:2; [M+NH4]+@8.10; Unknown_ 638.5757 @ 8.06}	DG 18:0_18:2_0:0	638.576	638.575	8.06	6.9851	7.2654	0.9274	0.8828	840	0.7153	1	1	[M+NH4]		RESOLVED	366	0	0.7153	381596	233651	311658	377660	315076	275597	393422	196428	210573	222298	151474	143407	475697	417777	367311	427185	416232	416043	351777	362003	420959	328689	427534	326789	218693	165859	140575	121629	108194	206020
841.1	Unknown_ 638.6178 @ 7.82		638.618	638.618	7.82	7.1123	6.9541	0.239	0.1551	841	0.8411	1	1				0	0	0	8261	32393	7968	6707	42096	74002	24758	61432	23438	27091	37469	29755		6070	8435				9025	4298	4097	8892		9810	5046	24209	22827	17718	22983
842.3	{Unknown_ 638.6383 @ 8.87; Unknown_ 638.6441 @ 8.91; Cer-NDS d41:0; [M+H]+@8.89}		638.645	638.645	8.89	8.3016	8.3468	0.2324	0.7655	842	0.8457	1	1	[M+H]			0	0	0	18135	9682	12040	14888	14714	7078	9183	2015	4385		5011		10037	10247	9316	10231	12010	11547	8700	8532	16458	9665	9262	6999		12333	12923	13219	13393	13749
843.2	{Unknown_ 639.4921 @ 7.42; Unknown_ 639.4956 @ 7.39}		639.496	639.496	7.39	6.3624	6.415	0.6181	0.8594	843	0.8957	1	1				0	0	0	42658	30197	32063	42225	43674	17718	24469	19646	21714	21002	36246	4650	38157	39460	31813	34570	53544	33466	37912	30165	46425	35331	44422	30851		7136	7844	7013	4654	8503
844.1	Unknown_ 639.5784 @ 7.96		639.578	639.579	7.96	6.9742	7.1351	0.8539	0.5901	844	0.7668	1	1				0	0	0	155916	106992	118948	170660	126819	123328	174127	118745	82218	92379	84721	60182	194485	159251	155739	187979	177421	171618	78720	152194	177148	77788	178192	139607	96591	86837	59586	86487	48362	99342
846.2	DAG 36:1; [M+NH4]+@8.52	DG 18:0_18:1_0:0	640.588	640.587	8.52	7.69	7.8683	0.5514	0.8882	846	0.7568	1	1	[M+NH4]			0	0	0	35742	27788	25332	25054	20127	19576	28786	11966	13883	8855	11566	4384	24000	27674	15041	17859	31069	32480	27183	36582	25917	34243	28792	26714		119800	100205	101023	85179	112713
847.2	Unknown_ 640.6203 @ 8.46		640.62	640.624	8.46	7.4146	7.7898	0.0361	0.3957	847	0.5378	1	1				0	0	0		4211	6368		11788	13203	12620	8183			3189	3340		4341		5364	4918	7405		3767		6058	4401	2321		14850	8263	18685	23937	22839
848.2	{Unknown_ 641.5095 @ 7.79; Unknown_ 641.5102 @ 7.84}		641.51	641.512	7.84	6.8336	6.9798	0.7646	0.6193	848	0.7727	1	1			RESOLVED	367	0	1.3841	95863	74468	55409	84126	64360	34473	66968	42128	24597	32142	75253	28353	76798	79715	66047	76476	96825	64657	85668	68667	99536	89312	87235	40090
848.3	{Unknown_ 641.5136 @ 7.36; Unknown_ 641.5202 @ 7.33}		641.514	641.511	7.36	6.6123	6.3786	0.2567	0.9771	848	0.6114	1	2			RESOLVED	367	0	1.3841	17380	8595	16685	16978	18915			6985		6658	11301		7574	9263	7795	7368	17377	8522	11522	8009	14969	12479	8350	11727
851.1	{Unknown_ 642.3571 @ 2.20; Unknown_ 642.3626 @ 2.21; Unknown_ 642.3669 @ 2.19}		642.363	642.364	2.21	1.9547	2.0789	0.46	0.7651	851	0.7922	1	1				0	0	0	26788	22392	20921	17888	14140	10629	12377	7133	13503	17316	16143	11477	24902	23550	19219	20101	24701	19735	17789	21252	17673	13354	19971	19072		42902	27784	18759	44807	49329
852.1	Unknown_ 642.5769 @ 8.13		642.577	642.579	8.13	7.1963	7.357	0.298	0.7581	852	0.674	1	1				0	0	0	12007	6190	7298	11069	11414	10196	14313	11416		5073			14713	15239	12895	11992	13333	13446	9442	6690	12153	10170	9024	10537		11759	12411	26000	11660	19380
853.1	DAG 36:0; [M+NH4]+@8.88	DG 18:0_0:0_18:0	642.604	642.603	8.88	8.2674	8.334	0.1008	0.9037	853	0.7666	1	1	[M+NH4]			0	0	0	7618		6699	8481	7258		4633				3230			2892	3122	4990	6765	5848		6847	8672	4473	6900	7514	4018
854.1	CE 16:0;@11.03		642.619	642.618	11.03	10.9501	11.3848	0.1783	0.9546	854	0.5369	1	1	[M+H]			0	0	0	17261	5921	5391	11325	3046	4765	5163	9584	13339	4152	3998	3976	13714	10945	19503	18184	14677	6382	12935	2714	11043	7154	18899	6457
855.1	{Unknown_ 643.2900 @ 4.82; Unknown_ 643.2944 @ 4.80}		643.294	643.292	4.8	3.7853	4.0137	0.3851	0.9135	855	0.6234	1	1				0	0	0	5558	4499	5429	5290	13729	4460	11188	9115	9619	7599	6947		14665	21556	19718	18912	207390	150066	183610	161941	181391	169439	179780	140487	181937
856.1	{Unknown_ 643.5255 @ 8.14; Unknown_ 643.5285 @ 8.12}		643.525	643.527	8.14	7.1181	7.37	0.8723	0.9737	856	0.7008	1	1			RESOLVED	368	0	0.7008	200919	135172	171255	208726	182971	165308	259481	177007	67348	64110	57231	49913	183301	173604	178343	201149	186411	191791	160775	163148	205623	133537	190884	175401		11006	8796		7867	20732
857.1	Unknown_ 644.3141 @ 2.48		644.314	644.317	2.48	2.2394	2.3555	0.1118	0.6152	857	0.6846	1	1				0	0	0	10321	4953	8823	5970	6290	5148	6213	6778	9554	6442	7233	5912	10604	7167	4325	6503	13781	7651	10059	8141	11221	4632	10703	5088
857.4	Unknown_ 644.3227 @ 2.46		644.323	644.325	2.46	2.177	2.3357	0.2152	0.48	857	0.6937	1	1				0	0	0	13741	9940	14128	9073	5256	4977	6965	6910	13299	9513	8450	6073	8756	9432	9554	6344	16803	5371	10653	6348	10396	5795	13038	10699
859.1	{Unknown_ 644.5876 @ 8.58; Unknown_ 644.5923 @ 8.53; Unknown_ 644.5965 @ 8.50}		644.592	644.595	8.53	7.7707	7.8814	0.6389	0.9302	859	0.7137	1	1				0	0	0	45685	33856	31234	44416	27708	27244	41913	29454	20935	16967	17679	10896	51132	46508	49061	45409	41276	39122	36612	36314	46497	37546	40014	28196		28608	11460	10499	11161	21427
860.3	{Unknown_ 645.5380 @ 8.56; Unknown_ 645.5414 @ 8.52; Unknown_ 645.5484 @ 8.49}		645.541	645.543	8.52	7.6788	7.8683	0.5819	0.9117	860	0.7104	1	1			RESOLVED	369	0	0.7104	42492	32902	22491	40061	25023	22253	36845	23939	17860	11508	13523	8093	28946	26910	26181	24729	36707	32500	32077	32191	34139	35148	31411	28641		52132	42911	35000	27193	54337
863.1	{Unknown_ 646.5762 @ 6.25; Unknown_ 646.5806 @ 6.29; Unknown_ 646.5875 @ 6.27}		646.581	646.58	6.29	5.3353	5.2191	0.8215	0.8694	863	0.8764	2	1			RESOLVED	370	0	1.6849	109699	101542	105283	100392	73950	44421	40861	46567	91853	98546	126311	50305	105024	134083	125128	125233	138215	113285	136867	112475	151687	107951	132674	126224	142285	208155	277426	227342	285942	364248
863.5	{Unknown_ 646.5747 @ 6.07; Unknown_ 646.5799 @ 6.11; Unknown_ 646.5857 @ 6.09}		646.58	646.581	6.11	5.1683	5.0542	0.8218	0.6908	863	0.8085	1	2			RESOLVED	370	0	1.6849	108586	106259	109485	102591	69453	45876	35679	41286	94548	96255	127973	54018	105199	133127	125285	124257	138564	110597	133048	201218	152680	107495	131643	126137	139951	207140	281375	226096	284619	363477
863.9	{Unknown_ 646.5796 @ 8.26; Unknown_ 646.5840 @ 8.24}		646.584	646.582	8.24	7.1631	7.5012	0.6174	0.5422	863	0.6151	1	1				0	0	0	42225	24644	31743	45532	28118	19866	28374	17194	29692	24374	15983	14700	39094	38177	39999	43912	47523	45560	30866	37921	45075	35368	41145	32461	45995	30869	22935	19248	22107	28360
864.1	Unknown_ 646.5955 @ 8.20		646.596	646.598	8.2	7.0064	7.4487	0.5172	0.6157	864	0.5512	1	1				0	0	0	23408	22863	25564	26340	20915	16081	23430	16463	23326	25385	20572	17108	18807	22284	18918	23504	23397	16255	19997	23398	22134	27391	14603	24058	27073	24457	26807	27243	13894	23193
865.2	{Unknown_ 646.6073 @ 8.21; Unknown_ 646.6134 @ 8.17}		646.607	646.613	8.21	7.1835	7.4618	0.3148	0.715	865	0.5034	1	1				0	0	0	6513	10678	14706	6451	14636	10428	17717	9567	14874	19858	12841	12049	12044	10870	13447	11747	13556	11038	16447	9505	6767	13100	11761	12131	8045	23012	23781	13603	16600
865.3	{Unknown_ 646.6069 @ 8.68; Unknown_ 646.6136 @ 8.69}		646.607	646.611	8.68	7.9919	8.0765	0.1796	0.8153	865	0.6431	1	1				0	0	0	12131	11666	9088	10218	13299	5576	11408	6141					12029	12000	7736	7777	8543	6547	5966	10005	8252	7023	7247	6233		18976	21975	21908	16562	23963
866.1	{Unknown_ 646.6446 @ 9.08; Unknown_ 646.6480 @ 9.06}		646.645	646.649	9.08	8.5854	8.5906	0.5503	0.0854	866	0.6757	1	1				0	0	0	40261	25250	20529	25780	29961	16989	15124	20228	13709	14277	8469	11860	39017	41356	39943	21133	45537	44444	22664	33406	36979	21675	39249	30677			3719
868.1	{Unknown_ 647.5085 @ 4.38; SM d30:1; [M+H]+@4.34; Unknown_ 647.5142 @ 4.37}		647.512	647.512	4.34	3.7673	3.6778	0.549	0.8031	868	0.8523	1	1	[M+H]			0	0	0	35575	32876	29602	26541	47753	8840	25339	20972	13068	7878	11901	2770	24444	31664	26060	28327	31934	23828	25696	27089	25455	24350	21631	22024
869.17	{Unknown_ 647.5527 @ 8.89; Unknown_ 647.5582 @ 8.89}		647.558	647.558	8.89	8.2662	8.3468	0.3274	0.9475	869	0.8134	1	1				0	0	0	18324	8245	14566	17554	14435	6215	9883	3744	6884	7106	13103	6536	15199	11745	13785	14920	16405	12141	12774	11023	14591	12712	12136	11962	13646
872.1	Unknown_ 649.5897 @ 10.74		649.59	649.591	10.74	10.4981	10.9905	0.7589	0.9494	872	0.5512	1	1				0	0	0	94168	67989	56643	86549	11308	43789	47809	62879	46501	77945	17003	42662	97389	52916	91076	83994	92572	76417	69673	79110	103460	79193	65103	54284	22327	33396	24181	28821	26542	20068
873.1	{Unknown_ 649.6146 @ 8.02; Unknown_ 649.6191 @ 8.02; Unknown_ 649.6235 @ 8.04}		649.619	649.623	8.02	7.0824	7.2132	0.9381	0.993	873	0.6831	1	1			RESOLVED	371	0	0.6831	449697	252744	287711	499677	326390	247940	296049	270119	217634	314913	384194	163100	541054	476096	451879	538212	565662	470169	455773	422521	522332	404515	526937	354918	487417	266787	255073	192592	239141	448003
874.14	Unknown_ 650.6424 @ 8.68	Cer 18:0;O2/24:1	650.642	650.644	8.68	7.9719	8.0765	0.7897	0.8173	874	0.8131	1	1			RESOLVED	372	0	0.8131	96603	53633	80585	98732	105415	49826	65095	56503	34728	31859	26720	33467	95974	100975	84953	103235	121698	86121	82434	83362	97797	117893	100320	81387		119985	91958	101027	68439	86875
874.3	Cer-NS d42:1; [M+H]+@8.43		650.645	650.643	8.43	7.7336	7.7505	0.4328	0.794	874	0.812	1	1	[M+H]		RESOLVED	373	0	0.812	29607	23176	26135	28415	12446	10330	14416	4722	5724	3573		2353	12090	16438	13724	19589	21816	17004	16084	17212	18695	20249	23256	17353		116706	84997	103344	68001	87108
874.7	Cer-NS d42:1; [M+H]+@8.97	Cer 18:1;O2/24:0	650.645	650.644	8.97	8.3958	8.4494	0.7875	0.955	874	0.9081	1	1	[M+H]			0	0	0	95558	56018	83649	106579	106263	48635	67926	56142	36048	32730	27077	32961	92867	99513	82712	67149	121379	82878	79632	82965	97621	115375	98902	85363		97322	84519	58882	48874	87108
875.1	{Unknown_ 651.5279 @ 5.86; Unknown_ 651.5335 @ 5.91}		651.534	651.534	5.91	4.9406	4.8804	0.5124	0.5156	875	0.9105	1	1			RESOLVED	374	0	0.9105	17352	37375	20042	19734	27942	15886	20203	22594	14508	12878	15231	6709	33716	37176	31525	29492	35403	21701	30064	23656	34627	21463	34865	20293		1237359	1471349	650568	433065	1526157
876.1	Unknown_ 651.6061 @ 10.93		651.606	651.607	10.93	10.9214	11.2552	0.4434	0.6354	876	0.6523	1	1			RESOLVED	375	0	0.6523	28009	18529	11694	24925	5028	14459	12156	19986	16276	10939	5328	5191	23676	19133	13237	20709	29831	16930	12052	8666	18177	19205	24449	21131
878.1	{Unknown_ 652.5286 @ 8.31; Unknown_ 652.5359 @ 8.29}		652.529	652.532	8.31	7.3571	7.5931	0.0956	0.9846	878	0.5359	1	1				0	0	0	7897		5371	6901									6643	6036	5296	6653	7966	7344	5325		7161		7161	4761	6773				2610
880.1	Unknown_ 652.6341 @ 8.01		652.634	652.63	8.01	7.0578	7.2002	0.2748	0.7148	880	0.6331	1	1				0	0	0	10752	6897	7720	12826	12473	4884	8398	7920	6818	5327	9214		15112	12205	10825	12036	12352	9948	12158	11070	13740	9507	13479	8868	8137	128387	62637	97170	46152	194248
881.1	{Unknown_ 652.6564 @ 9.09; Unknown_ 652.6619 @ 9.10}	Cer 18:0;O2/24:0	652.662	652.66	9.1	8.6048	8.6164	0.5615	0.8742	881	0.834	1	1				0	0	0	44205	27916	26613	44427	25190	13579	16887	21402	8384	10505	5352	6082	27994	27910	37882	24502	31212	29314	22334	22001	26592	28807	31816	29290		23883	24575	27556	12486	37177
883.1	{Unknown_ 654.3282 @ 2.68; Unknown_ 654.3327 @ 2.68}		654.333	654.332	2.68	2.6214	2.5431	0.9855	0.9905	883	0.8734	1	1				0	0	0	2495507	2516778	2432531	1484033	1606375	821578	674643	1524741	2168129	2683756	2901314	1905266	1884362	2884456	3047878	2827195	1828587	1411774	1788733	1753297	1703663	1052532	1347742	1627211	788239	168792	89100	146629	147104	155146
883.6	Unknown_ 654.3367 @ 3.47		654.337	654.332	3.47	3.2996	3.1139	0.369	0.7175	883	0.5792	1	1			RESOLVED	376	0	0.5792	20816	19936	20191	11553	12299	8547	10615	7957	18499	22677	21833	3037	15598	21810	22589	23907	18476	11438	12201	12915	13873	9260	13962	13005	12999
884.1	{Unknown_ 654.5624 @ 8.47; Unknown_ 654.5679 @ 8.44}		654.568	654.567	8.44	7.4196	7.7636	0.1525	0.2808	884	0.6621	1	1				0	0	0					22681	10826	20482	12919					8298	8497	7839	9038	5737		5004	4973	5492	5209	3030	4342			9255	7864	10351
885.4	Unknown_ 654.6384 @ 8.18		654.638	654.639	8.18	7.317	7.4225	0.0767	0.1681	885	0.8777	1	1			RESOLVED	377	0	0.8777		8151	6194	3687	7173	11862	8613				4075	7317		5924	5464	4996			6191	5475	5935	8992	7581	7136		215312	120498	120599	133430	257920
886.1	Unknown_ 655.5646 @ 6.36		655.565	655.565	6.36	5.4714	5.2857	0.3399	0.1223	886	0.8026	1	1			RESOLVED	378	0	0.8026	14909	11098	17208	13525	10894	7252	9537	12151	5771	11161	11310		15609	17284	23026	20122	17161	16354	19234	12612	19487	8586	12823	8724		273314	352474	297824	369492	419184
888.1	{Unknown_ 656.5783 @ 8.71; TAG 36:0; [M+NH4]+@8.75}	TG 10:0_10:0_16:0;TG 4:0_16:0_16:0	656.583	656.582	8.75	8.02	8.167	0.3336	0.8716	888	0.7534	1	1	[M+NH4]		RESOLVED	380	0	0.7534	6739	5863	6048	14385	37275	49088	59282	32635			2825	3287	19231	10746	10424	12544	15280	13160	10232	6573	14014	12713	14436	11457
888.12	Unknown_ 656.5812 @ 8.83		656.581	656.581	8.83	8.3753	8.2699	0.3135	0.1215	888	0.8603	1	1			RESOLVED	379	0	0.8603	6792	5115	5876	13922	36280	49896	60300	31622			988	3082	12350	10047	11007	12306	14803	13922	6139	6436	14438	12693	7870	11700
889.1	{Unknown_ 656.5875 @ 8.38; Unknown_ 656.5948 @ 8.38}		656.595	656.595	8.38	7.5435	7.685	0.7736	0.697	889	0.8406	1	1				0	0	0	81891	68397	65514	55429	75689	57871	68658	66246	65629	49151	72149	55490	106656	114646	95695	69159	83396	113601	88603	85586	96909	107130	94730	76019	100011	84351	63849	60923	50092	74124
890.1	Unknown_ 656.6320 @ 8.61		656.632	656.631	8.61	8.4364	7.9857	0.1304	0.3123	890	0.5884	1	1				0	0	0	10781	5600	4765		16737	22151	9951	20864	3573		7314	21355				1162				3679		3128	7839	5702			7790	10145	21245
895.1	Unknown_ 658.5082 @ 1.94		658.508	658.51	1.94	2.1657	1.7897	0.5478	0.6771	895	0.6269	1	1			RESOLVED	381	0	0.6269	48392	36017	37215	32581	32859	16612	30188	26143	27655	23433	19696	24363	34900	34601	30871	30765	23072	20148	10747	16858	18331	12478	16482	18510	14979
896.2	{Unknown_ 658.5379 @ 7.36; DAG 38:6; [M+NH4]+@7.33}		658.538	658.54	7.36	6.1634	6.3786	0.3722	0.5653	896	0.6873	1	1	[M+NH4]		RESOLVED	382	0	0.6873	21013	15913	14015	18436	35008	9952	9500	14011		5775	11442	2101	9585	21136	16682	8636	15133	11355	13771	14197	17838	15625	14804	6498					3321	5210
897.2	{Unknown_ 658.6069 @ 8.70; Unknown_ 658.6105 @ 8.73}		658.611	658.611	8.73	8.085	8.1412	0.6535	0.9251	897	0.8662	1	1				0	0	0	49715	39572	32986	57962	37793	31402	50592	21068	18630	16920	15687	10966	58435	53563	55767	59645	46486	43736	30570	35810	49018	44496	39852	38617		12079	11243	10569	11583	12988
899.1	{Unknown_ 659.2787 @ 2.68; Unknown_ 659.2853 @ 2.69}		659.285	659.287	2.69	2.6236	2.5519	0.9557	0.965	899	0.8421	1	1				0	0	0	845707	747938	728126	496862	451676	267724	421523	463670	574649	764759	752260	569442	671456	845526	899190	774170	646720	459391	655812	551343	599390	359648	505511	554824	529928	81578	42895	46697	67821	80611
904.1	DAG 38:5; [M+NH4]+@7.68	DG 16:0_22:5_0:0	660.557	660.556	7.68	6.4153	6.7753	0.4875	0.8757	904	0.6341	1	1	[M+NH4]		RESOLVED	383	0	0.6341	26677	24260	22934	16229	38284	13342	23450	17875	7252	9752	14212		14505	15382	21619	21191	21820	17210	20154	15863	22337	22275	20440	18040		17906	13489	14133	8079	20909
905.1	Unknown_ 660.5689 @ 8.09		660.569	660.568	8.09	7.7751	7.3046	0.8641	0.7683	905	0.609	1	1				0	0	0	209592	136393	207917	238976	132757	126640	160023	124626	140134	160743	158576	111974	133374	133409	164667	219171	228242	143331	186764	163514	200646	132964	221616	179314	236759	47920	55107	51408	50308	60817
906.1	Unknown_ 660.6243 @ 8.90		660.624	660.626	8.9	8.3039	8.3597	0.068	0.7494	906	0.7253	1	1				0	0	0	7071	3791	5908	6020	6000		6086						7407	4649	5007	6915	4823				9509			4831		8418	5660	7706	5738	12870
907.12	{Unknown_ 661.5217 @ 4.76; Unknown_ 661.5272 @ 4.77; SM d31:1; [M+H]+@4.74}		661.522	661.528	4.76	4.02	3.9838	0.3578	0.6735	907	0.6253	1	1	[M+H]			0	0	0	14052	10121	12115	9303	15951	5871	15739	13383	6230	2815	8210	2569	13594	16127	16581	15771	15690	13088	13087	14507	13740	14984	13498	10948
907.4	Unknown_ 661.5282 @ 5.98		661.528	661.528	5.98	4.9598	4.9402	0.4067	0.8142	907	0.894	1	1				0	0	0	10665	15749	11733	10229	16058	7364	8673	8914	8011	15067	12052		19519	15588	16606	21245	21832	16797	15475	17210	22346	13174	18895	18697
908.1	DAG 38:4; [M+NH4]+@7.96	DG 16:0_22:4_0:0	662.572	662.57	7.96	7.0404	7.1351	0.5613	0.5141	908	0.784	1	1	[M+NH4]		RESOLVED	384	0	0.784	36177	28747	29468	38092	23089	20275	25393	21747	18305	24467	21145	11111	27772	23910	19085	35076	43791	34583	29830	31300	30862	23204	37375	25091	29424	223829	159018	124158	131574	262454
910.4	Unknown_ 663.5788 @ 8.09		663.579	663.573	8.09	7.0327	7.3046	0.1125	0.4947	910	0.5207	1	1				0	0	0	8064		5662	7953			9648	6990						6215	6733	6621	9248			10764		4863	7736	5827	3879	95727	67869	50510	67237	128438
911.1	{Unknown_ 664.3438 @ 2.19; Unknown_ 664.3493 @ 2.22}		664.344	664.346	2.19	1.9559	2.0577	0.0313	0.6929	911	0.7182	1	1				0	0	0	5832		3181	4926				2206	5291	3204				6730	5166	4057		6326	4713	5504			3373	5023		9493	5963	6099	10123	11994
912.2	{Unknown_ 664.5848 @ 8.21; DAG 38:3; [M+NH4]+@8.26; Unknown_ 664.5905 @ 8.23}		664.588	664.59	8.26	7.9971	7.5274	0.8178	0.6857	912	0.5665	1	1	[M+NH4]		RESOLVED	385	0	0.5665	119646	81697	96130	129065	83427	61281	85405	35957	85183	65950	40191	56980	117875	119743	122444	125395	141242	135112	108454	114596	141969	103357	140756	89813	145661	105903	71452	69771	64231	130522
915.1	Cer-NS d43:1; [M+H]+@9.13	Cer 18:1;O2/25:0;Cer 20:1;O2/23:0	664.66	664.66	9.13	8.6931	8.6551	0.2203	0.7672	915	0.8543	1	1	[M+H]		RESOLVED	386	0	0.8543	11149	7645	4411	9504	12724	5680	3780	2840	4378	4277	2731		9365	14623	4479	5996	12485	11318	9437	5715	10248	11810	13077	12790					2269
915.7	{Unknown_ 664.6521 @ 9.02; Unknown_ 664.6594 @ 9.06}	Cer 18:1;O2/25:0;Cer 20:1;O2/23:0	664.659	664.66	9.06	8.5821	8.5649	0.219	0.8584	915	0.8202	1	1			RESOLVED	387	0	0.8202	10876	7683	4389	9333	12581	4626	6155	3268	4470	8267	3103		9393	13274	8917	6652	12280	11848	10140	5727	10302	10591	13212	12858					2256
916.1	Unknown_ 665.4851 @ 7.67		665.485	665.491	7.67	6.8754	6.7627	0.1375	0.0855	916	0.6057	1	1				0	0	0		9638	4823		8935	6284	10157	9685	11169	7839		7091				6081		6806		6827					7420				3290
917.2	Unknown_ 665.5082 @ 7.67		665.508	665.511	7.67	6.5942	6.7627	0.1255	0.3088	917	0.678	1	1			RESOLVED	388	0	0.678	9143	4604	13341	5709	13157	6646	11129	7287		4852		5878	12624	9653	8316	4538			6714	7164	5072	9483	4443	9255
919.1	DAG 38:2; [M+NH4]+@8.57		666.604	666.603	8.57	7.7282	7.9336	0.3003	0.2544	919	0.7678	1	1	[M+NH4]			0	0	0	15645	9945	11550	16898	11297	8714	13786	7964	9741	11140	5949	4606	18001	12069	11493	13446	18570	14943	11888	11394	15635	9780	15201	10691		19223	22256	19752	29514	24019
920.1	{Unknown_ 666.6138 @ 10.70; CE 18:2;@10.72}	CE 18:2	666.619	666.618	10.72	10.4872	10.9615	0.9783	0.9994	920	0.5871	1	1	[M+H]			0	0	0	1476617	1451272	925413	1727682	347852	549462	496089	930971	747649	1750414	403280	613126	1266901	828496	1254754	1351680	1351674	1075276	1064395	1274510	1910396	1236190	1267282	1245191
921.7	Unknown_ 666.6389 @ 8.29	Cer 18:1;O2/24:0;2OH	666.639	666.639	8.29	7.5636	7.5668	0.0981	0.1775	921	0.958	1	1				0	0	0	7766			5478		6015	8350	7447		5253		3900	6790				8396	6685	5310	6800	7160		6177	6136		124953	234610	69317	87531	105700
922.1	{Unknown_ 667.5244 @ 8.13; Unknown_ 667.5302 @ 8.14}		667.524	667.527	8.13	7.0172	7.357	0.0948	0.6924	922	0.5466	1	2			RESOLVED	389	0	1.1661	14433	6306	6847	14259	8982	5029	6625	5273					3921			4459	9249	12687	4467	4266	11865		11759	4822		61318	44590	34274	36685	73230
922.7	Unknown_ 667.5244 @ 7.91		667.524	667.527	7.91	6.8608	7.0702	0.0365	0.6266	922	0.6195	2	1			RESOLVED	389	0	1.1661	14433	4546	4730	14259	8982	5029	4136	5273					3921				9249	12687	4467	4266	8155		11759	4462		61318	44590	34274	36685	73230
923.1	{Unknown_ 668.5928 @ 8.16; Unknown_ 668.5973 @ 8.16}		668.597	668.594	8.16	7.1905	7.3963	0.3468	0.8005	923	0.6163	1	1				0	0	0	14751	9031	10040	12112	10405	9003	14278	11452	6327	5848	5279	3152	16812	17206	15131	13188	13694	15942	12999	14061	15561	10328	15278	15076		9754	5865	6099	20185
924.1	CE 18:1;@10.98	CE 18:1	668.635	668.634	10.98	10.9445	11.3209	0.8582	0.995	924	0.641	1	1	[M+H]			0	0	0	231734	153124	103294	191758	53482	77263	107867	121153	119247	161588	60962	46286	152488	149147	207528	238311	216238	163381	120239	115387	176799	191144	185574	240909
925.16	Unknown_ 668.6590 @ 11.01		668.659	668.654	11.01	11.3219	11.3595	0.6393	0.1608	925	0.6694	1	1			RESOLVED	391	0	0.6694	16878	20588	47622	66852	60869	56636	63422	54214	58317	51811	48619	57261	12600	20759	24091	34791	27238	11890	37568	14332	36808	21239	20598	50516
925.24	Unknown_ 668.6553 @ 8.41		668.655	668.653	8.41	7.3465	7.7243	0.2044	0.1544	925	0.6061	2	1			RESOLVED	390	0	1.3865	7163	5683	6438	10169		5822	7661	2053		4734			9541	9130	9358	9850	10431	8308	8198	8878	11469	9910	10688	10444		1104771	926832	1012543	675699	1197961
925.29	Unknown_ 668.6534 @ 8.72		668.653	668.655	8.72	8.0577	8.1283	0.203	0.6874	925	0.7804	1	1			RESOLVED	390	0	1.3865	7023	6449	6596	9845		5889	7615	1613		4127			10102	9762	9409	8971	9950	8954	8303	8897	11661	9563	10214	10264		1149125	905913	983229	673222	1204530
925.5	Unknown_ 668.6644 @ 8.71		668.664	668.664	8.71	7.9904	8.1154	0.0728	0.4517	925	0.8184	1	1				0	0	0	5827	5116	6463	8008	5414	4956	5249			5595	1779		5714	5606	7454	7410	8403	4486	6111	6940	7756	7504	8594	6982		747731	792841	863678	520700	812077
928.7	Unknown_ 669.6240 @ 10.56		669.624	669.62	10.56	11.0929	10.723	0.5534	0.1515	928	0.5079	1	1				0	0	0	31916	26988	18580	35040	7564	14058	18676	20654	13694	34937	7550	12682	28172	28159	27417	25889	29400	23938	23724	29041	37493	31213	25692	21594
929.2	{Unknown_ 670.6043 @ 8.51; Unknown_ 670.6101 @ 8.53}		670.61	670.61	8.53	7.7454	7.8814	0.6785	0.9431	929	0.8187	1	1				0	0	0	83702	38544	34291	51338	29956	27078	44625	34688	42231	15878	18223	10308	51803	47735	57515	46752	50670	46839	44349	38497	54596	46376	43469	36720		88880	70815	61058	54147	105009
932.2	Unknown_ 671.5760 @ 9.21		671.576	671.575	9.21	8.31	8.7586	0.8991	0.975	932	0.6206	1	1				0	0	0									175378	99302	127383	134862					355628	291878	280784	223500	315761	249068	291126	236890
932.3	{Unknown_ 671.5675 @ 10.72; Unknown_ 671.5729 @ 10.73}		671.573	671.573	10.73	10.476	10.976	0.9848	0.9966	932	0.6095	1	1				0	0	0	2583551	1967755	1263015	2064929	288926	786620	810382	1163789	1585914	2085314	707530	1158936	2123184	2043254	2109840	2267821	1961639	1669667	1488598	1864613	2303411	1691641	1574590	1773338
933.1	Unknown_ 671.5973 @ 9.13		671.597	671.598	9.13	8.3328	8.6551	0.7913	0.0771	933	0.6121	1	1				0	0	0									101799	105284	111463	85255					70869	45330	64771	84526	64850	85181	100681	94007
934.1	{Unknown_ 672.5206 @ 2.32; Unknown_ 672.5251 @ 2.31}		672.525	672.525	2.31	2.6123	2.1836	0.3361	0.6133	934	0.6185	1	1				0	0	0	36798	35510	32841	24973	20675	5658	13761	10580	25003	18700	24183	9424	14542	12991	9956	12600	9914	10220	7190	5883	11715	5521	12825	4949	7703				1562
935.1	{Unknown_ 672.6194 @ 8.98; Unknown_ 672.6233 @ 8.93; Unknown_ 672.6305 @ 8.94}		672.623	672.626	8.93	8.3934	8.3981	0.8443	0.969	935	0.8014	1	1			RESOLVED	392	0	0.8014	227210	134303	182618	220329	205028	132168	144910	109077	46979	53335	50157	52884	217281	192022	199012	206657	134772	127289	114965	115342	138642	125772	123983	117614		25873	25120	24688	22102	39805
935.4	Unknown_ 672.6245 @ 8.68		672.625	672.626	8.68	7.9639	8.0765	0.8444	0.7369	935	0.7894	1	1			RESOLVED	393	0	0.7894	226517	135410	176976	199718	208348	133097	147422	108187	47206	53379	29058	52983	216922	193520	199669	208511	133376	125218	114922	116580	139478	124279	124123	113793		25794	25455	25688	21930	39142
936.1	{Unknown_ 673.5213 @ 4.54; Unknown_ 673.5272 @ 4.54; SM d32:2; [M+H]+@4.52}		673.527	673.528	4.54	3.8562	3.8214	0.7168	0.8807	936	0.9141	1	1	[M+H]			0	0	0	75114	58299	56164	48777	68895	30493	55917	42861	42042	15921	36390	16557	46282	69836	68135	59082	68700	56371	55583	51948	55636	51160	50072	51057
937.3	{Unknown_ 673.5847 @ 10.65; Unknown_ 673.5907 @ 10.64}		673.585	673.588	10.65	10.9397	10.8584	0.9032	0.9762	937	0.7263	1	1			RESOLVED	394	0	0.7263	289438	257795	171574	1179435	57417	254585	729014	1071408	201237	251035	156090	167129	1293347	222391	1210226	252872	1339214	1308001	170825	200952	1269936	1249095	212608	1136853
941.1	{Unknown_ 674.6386 @ 9.10; Unknown_ 674.6461 @ 9.10}		674.639	674.642	9.1	8.6047	8.6164	0.3539	0.8522	941	0.7256	1	1				0	0	0	19083	13764	21901	25605	23281	12583	17390	21168	6111	8110	7274	5896	20479	19209	18606	15934	13067	10002	10527	11199	11160	10384	13547	13042		7992	9502	13501	7692	20747
942.1	Unknown_ 675.2602 @ 2.72		675.26	675.261	2.72	2.6231	2.5782	0.2971	0.9378	942	0.8083	1	1				0	0	0	17459	15203	15328	9300	6786	4816	8321	11203	13280	8202	9723	11439	14502	7012	19549	14056	13516	8598	14505	11185	14593	4103	11425	11359	11412
943.1	{Unknown_ 675.5389 @ 5.11; SM d32:1; [M+H]+@5.09; Unknown_ 675.5436 @ 5.13}	SM 32:1;O2;SM 16:1;O2/16:0	675.544	675.543	5.13	4.2866	4.2631	0.9629	0.9781	943	0.9633	1	1	[M+H]			0	0	0	765155	855770	665089	582602	1010483	285709	522712	249644	202511	101986	467951	176293	565627	932919	956074	731376	912001	608563	787279	693007	794507	807321	900078	744331		25399	28351	27379	30620	39363
945.1	Unknown_ 675.6050 @ 11.36		675.605	675.605	11.36	11.4202	11.7537	0.403	0.3613	945	0.7139	1	1				0	0	0	20126	8211	6205	16754	17124	10748	15651	16043	11457	20100	4165	4935	17327	21283	14295	18803	22491	9593	12776	12860	22240	15192	20649	13960
949.1	Cer-NS d44:2; [M+H]+@8.71		676.66	676.66	8.71	8.0388	8.1154	0.5867	0.4981	949	0.8919	1	1	[M+H]		RESOLVED	395	0	0.8919	28958	31762	35134	37936	20677	18927	24815	17448	29723	29560	29501	16823	28018	27914	30054	34572	35123	24746	26878	29311	31393	24355	32453	30067	41126	136838	118391	97675	87990	131132
950.1	Unknown_ 677.5598 @ 5.43	SM 32:0	677.56	677.559	5.43	4.4816	4.493	0.701	0.7823	950	0.9166	1	1				0	0	0	56442	63561	58926	55623	72005	46342	50329	45869	20871	17684	42697	18314	45227	55482	42237	53041	61828	42401	54051	47734	59684	46298	57560	48804		9653	9605	5101	12225	15235
951.1	{Unknown_ 677.6484 @ 8.46; Unknown_ 677.6523 @ 8.48; Unknown_ 677.6574 @ 8.47}		677.652	677.654	8.48	7.429	7.816	0.9534	0.092	951	0.5108	1	1				0	0	0	626627	486982	509725	621500	234179	215988	358296	142588	513257	404083	373400	223518	702753	664915	670897	620302	681210	607690	579544	555952	717119	638884	603866	498218	624300	281529	244304	165636	174496	344100
952.1	{Unknown_ 678.5031 @ 5.26; PC 28:0; [M+H]+@5.25; Unknown_ 678.5078 @ 5.25}	PC 28:0	678.508	678.507	5.25	4.3933	4.3545	0.5498	0.8303	952	0.8479	1	1	[M+H]			0	0	0	29773	31774	8935	19490	64295	44309	37374	46740			7330		29094	34254	31905	28128	25471	14807	20969	21864	21693	20403	21162	21002		19301	25260	23835	23654	29106
957.1	{Unknown_ 680.6316 @ 11.02; Unknown_ 680.6349 @ 11.00}		680.632	680.633	11.02	10.9117	11.3721	0.5539	0.7038	957	0.5867	1	1				0	0	0	37029	25556	14755	36735	4301	8070	11605	18087	29093	21028	7804	13222	33065	23980	25459	32781	31596	34454	21015	26182	34518	28723	31553	30165	50461	59406	31174	39152	34786	51704
959.1	{Unknown_ 681.5238 @ 5.97 | 17:0-14:1 PE-d5; Unknown_ 681.5178 @ 5.95}	17:0-14:1 PE-d5	681.524	681.522	5.97	4.9246	4.9316	0.9183	0.9827	959	0.8909	1	1				0	0	0	203576	320659	270570	245618	259502	104037	162587	166070	195922	340056	323776	84215	301049	391140	349205	361938	420326	312022	329045	317899	428642	279926	360448	373087	325634	669321	709372	405430	274731	637341
961.1	{Unknown_ 682.5947 @ 8.87; Unknown_ 682.6009 @ 8.87}		682.601	682.598	8.87	8.0519	8.3212	0.4435	0.7112	961	0.6168	1	1				0	0	0	14493	9233	8030	10785	92179	44460	69622	17348					32045	28185	28036	31699	17769	12914	12781	15714	21436	16610	17874	14590					558
964.3	Unknown_ 684.6256 @ 8.68		684.626	684.626	8.68	7.9809	8.0765	0.0705	0.611	964	0.7765	1	1			RESOLVED	396	0	0.7765	9318	8090	5263	5331	13509		6892						9675	3791	4444	5650	4298		7757	4670	7914	3092	6452			8214	4495	6441	4896	10575
964.7	{TAG 38:0; [M+NH4]+@9.16; Unknown_ 684.6172 @ 9.12}		684.617	684.614	9.12	8.6248	8.6422	0.4554	0.683	964	0.7573	1	1	[M+NH4]		RESOLVED	397	0	0.7573	14777	9432	11842	18121	100136	52172	84452	46250					17806	17300	14936	19942	23704	21587	17982	16891	22068	18159	20836	18321
966.2	{Unknown_ 685.5464 @ 9.09; Unknown_ 685.5526 @ 9.11}		685.553	685.553	9.11	8.474	8.6293	0.7373	0.3771	966	0.7981	1	1				0	0	0					4450	12014	6302	2318	50234	48294	20392	41951					102599	85879	83772	71056	92595	72273	91460	71856
968.1	{Unknown_ 686.6356 @ 9.11; Unknown_ 686.6419 @ 9.09; Unknown_ 686.6485 @ 9.07}		686.642	686.643	9.09	8.5868	8.6035	0.3833	0.869	968	0.8616	1	1			RESOLVED	398	0	0.8616	24241	18247	15017	25191	29524	17116	21535	20520		6723	6842		24438	24036	11829	16828	14149	8794	11227	9868	8545	9862	12225	12644
969.3	Unknown_ 686.7105 @ 7.57		686.711	686.715	7.57	6.4427	6.6369	0.0104	0.8352	969	0.5514	1	1			RESOLVED	399	0	0.5514	4033	3763	4030	4224							3228		4384		4905	2184	4435		2999	3769			4676	3950	4039
970.1	Unknown_ 687.5489 @ 8.90		687.549	687.554	8.9	8.0444	8.3597	0.386	0.6101	970	0.5314	1	1				0	0	0	5148				25219	14417	18364	3905	18023	15330		15015	8774	10388	7520	8533	4721	25195	27124		3542	26315	20271
970.7	{Unknown_ 687.5417 @ 4.97; SM d33:2; [M+H]+@4.96}		687.543	687.544	4.96	4.1269	4.1342	0.2487	0.4974	970	0.9393	1	1	[M+H]			0	0	0	14190	11344	4477	7436	13203	6855	9485	4600			6296		11574	16157	13527	8162	13502	8342	10770	10599	10081	10365	6401	8256
971.4	{Unknown_ 687.5638 @ 9.31; Unknown_ 687.5681 @ 9.29}		687.568	687.567	9.29	9.073	8.8629	0.9066	0.224	971	0.6771	2	1			RESOLVED	400	0	1.5308	5910			5460					291118	189238	247378	245201	10631	11253	12598	10290	773854	644413	638901	491076	683243	495976	536569	462180
971.7	{Unknown_ 687.5608 @ 9.18; Unknown_ 687.5667 @ 9.16}		687.567	687.568	9.16	8.7297	8.6938	0.8848	0.5345	971	0.8537	1	1			RESOLVED	400	0	1.5308	5713			5741	28667	14044	20183	7508	291133	167515	235468	245554	10628	14066	13716	10267	760538	629535	632729	489745	386103	495506	509699	501857
973.1	{Unknown_ 688.5141 @ 1.57; Unknown_ 688.5197 @ 1.56}		688.52	688.52	1.56	1.7605	1.3909	0.1239	0.1155	973	0.6903	1	1				0	0	0	8777	5479	7565	6860	7693	5704	4944	10465	7196	8629	8322	7174	9231	10321	7849	7806	9433	6689		4047	5065	3619	6156	5772	4971
975.1	DAG 40:5; [M+NH4]+@8.17		688.588	688.59	8.17	7.641	7.4094	0.1868	0.606	975	0.6745	1	1	[M+NH4]			0	0	0	9506	8902	8206	8892	11191	4329	7252		10946	7119		5289	7682	7101	2918	9351	13211	10689	8060	10085	12216	9361	6687	7407	25479	5926	6150		6971
977.1	Unknown_ 688.6330 @ 10.48		688.633	688.629	10.48	10.2755	10.6006	0.2537	0.3371	977	0.5785	1	1				0	0	0	3705	12581	21473	10227	10484	10991	15972	14381	10631	7743	14333	14599			4191		6104	6452	6240	3213			5803	9218
979.1	{Unknown_ 689.5510 @ 5.46; Unknown_ 689.5577 @ 5.50; SM d33:1; [M+H]+@5.45; Unknown_ 689.5617 @ 5.50}	SM 33:1;O2	689.558	689.559	5.5	4.5688	4.5476	0.9409	0.9637	979	0.9079	1	1	[M+H]			0	0	0	401527	510625	394054	406993	337323	177852	375811	402853	205234	191061	348024	125692	461473	576969	526889	550194	546959	440733	485518	474604	520488	472673	535071	426497		8324	9292	7433	7889	11762
979.6	{Unknown_ 689.5591 @ 9.13; Unknown_ 689.5649 @ 9.16; Unknown_ 689.5720 @ 9.15}		689.565	689.57	9.16	8.4857	8.6938	0.5989	0.7396	979	0.6019	1	1				0	0	0				6253	31020	17622	27303	15367	36194	25924	16337	34328	6645	7418	5804	5461	89450	86573	75838	67736	72101	59474	64343	68995
980.1	Unknown_ 690.5443 @ 6.29	PC O-30:1	690.544	690.543	6.29	5.2047	5.2191	0.1777	0.6509	980	0.8104	1	1				0	0	0	8361	10794	7214	4677	7439			4801		7763	8217	1592	8359	9270	14402	8726	11090	10502	11550	7484	13528	6743	8003	11541		49999	45383	41485	46324	54304
985.1	{Unknown_ 692.5480 @ 6.35; Unknown_ 692.5548 @ 6.36}	PC O-30:0	692.555	692.558	6.36	5.3127	5.2857	0.4624	0.7878	985	0.7674	1	1				0	0	0	20145	20260	17677	11872	23457	10430	16610	21549	7323	7412	11815	3334	17728	23455	30345	22231	27617	18210	25971	19082	22740	11805	13786	20960		238637	280970	238797	256394	348874
989.1	Unknown_ 693.6309 @ 8.52		693.631	693.628	8.52	7.7153	7.8683	0.0734	0.9766	989	0.6176	1	1				0	0	0	5170	6085	5101	7520				1614	5108	4813	3052		9014	6462	6822	7635	6987	6634	5586	6171	7216	6944	5954	4415	9489
990.2	Unknown_ 694.6785 @ 8.73		694.678	694.681	8.73	7.9667	8.1412	0.3421	0.0921	990	0.6896	1	1			RESOLVED	401	0	1.2579	14095	11143	7287	14859	11379	6066	10486	5859	5415	3910	2635	4559	13660	16280	16280	18176	15339	18681	10874	12323	19842	16274	13481	15783		139602	144623	159207	95561	164015
990.4	Unknown_ 694.6766 @ 8.80		694.677	694.682	8.8	8.3958	8.2313	0.3328	0.9071	990	0.5683	1	2			RESOLVED	401	0	1.2579	14028	10443	7086	13925	11467	6159	10280	3592	5723	4658	2574	4655	13661	16737	15927	17145	14011	19124	10690	12352	18610	16241	12849	15059		18042	13662	13286	8411	19541
992.1	{Unknown_ 695.3519 @ 2.67; Unknown_ 695.3585 @ 2.67}		695.359	695.358	2.67	2.6451	2.5341	0.9786	0.5193	992	0.7779	1	1				0	0	0	1711449	1592382	1610494	887461	1020955	534143	432234	961840	1249585	1575261	1699176	1201883	1380702	1855666	2023231	1723277	1379813	1005624	1400944	1199897	1279123	789594	904913	1301418	1128161	184203	86910	103367	156785	186778
993.3	Unknown_ 695.5113 @ 4.54		695.511	695.51	4.54	3.8586	3.8214	0.1386	0.5568	993	0.8066	1	1				0	0	0	9241	7536	5878	2785	9701	3960	4349	4848	6482		5889		5758	7440	8786	7672	10429	9302	8122	7951	8103	7388	8710	7331
995.1	Unknown_ 696.6283 @ 8.11		696.628	696.631	8.11	7.7179	7.3308	0.2812	0.7041	995	0.5346	1	1			RESOLVED	402	0	0.5346	21548	8529	9842	13217	8404	4188	10590	7173	10263	7603	8851	7512	24240	20569	12876	16006	17155	16794	11260	6382	11208	8754	23684	12330	14402	19425	12291	10847	10777	16447
997.1	{Unknown_ 697.5191 @ 5.14; Unknown_ 697.5252 @ 5.14; Unknown_ 697.5307 @ 5.15}		697.525	697.525	5.14	4.2893	4.2707	0.8603	0.9151	997	0.966	1	1				0	0	0	162213	189669	149287	141731	204072	115515	123969	120825	51175	34521	107038	42719	124351	200795	202454	156016	207145	138785	178227	154047	164683	167438	194208	168686		6753	7246	7247	7747	9624
1000.2	TAG 39:0; [M+NH4]+@9.29		698.63	698.629	9.29	8.7478	8.8629	0.2245	0.2594	1000	0.8434	1	1	[M+NH4]			0	0	0					5099	5531	8022	2137	21701	30787	31077	22946					5262	7134	7951	11847	8177	10793	10707	13790
1001.1	Unknown_ 699.5436 @ 5.43		699.544	699.541	5.43	4.4894	4.493	0.3012	0.2335	1001	0.8513	1	1				0	0	0	12515	13279	13069	13468	14250	12539	12388	11340	3879	3705	9561	4458	10995	11490	13220	7528	13140	7087	11627	10640	14058	12458	7578	8640			9092	5785	8366
1005.1	Unknown_ 700.3152 @ 2.71		700.315	700.313	2.71	2.6266	2.5695	0.1092	0.8632	1005	0.7356	1	1				0	0	0	9373	11058	8549	7683	7518	5229	5051	6743	7105	10170	7967	8028	7164	5504	11508	7395	5595	5355	6358	6030	3653	4244	4733	5039	4635
1006.1	{Unknown_ 700.5226 @ 6.75; Unknown_ 700.5275 @ 6.74; PE 34:3e; [M+H]+@6.77}	PE P-18:1/16:1;PE P-16:0/18:2	700.528	700.527	6.77	5.6198	5.7035	0.8149	0.8838	1006	0.8426	1	1	[M+H]			0	0	0	116392	102476	132906	94371	98113	42341	68058	86854	63882	102132	78521	49442	89623	126864	117453	106846	132938	118288	109930	109506	144421	78894	117672	87305		328325	371985	331743	299393	382334
1007.1	HexCer-NS d34:1; [M+H]+@6.21		700.573	700.571	6.21	5.1264	5.1447	0.3347	0.6412	1007	0.8347	1	1	[M+H]			0	0	0	10396	11060	12314	13479	11732	5593	6034	9099	10773	11282	12086	4458	13619	15852	15262	13636	15978	13814	15393	16668	19871	13032	15363	11337		7502	12304	7980	6698	14109
1009.1	{Unknown_ 701.5542 @ 5.29; SM d34:2; [M+H]+@5.30; Unknown_ 701.5607 @ 5.29}	SM 34:2;O2	701.559	701.559	5.3	4.3867	4.3928	0.9816	0.9867	1009	0.9814	1	1	[M+H]			0	0	0	1517495	1426500	1133692	867960	1177901	795271	739935	642585	892225	388069	1034863	213647	1546925	1862034	1733868	1520185	1805834	1148862	1412664	1472681	1561098	1659009	1471371	1415457		7587	9414	10068	9530	13888
1010.1	{Unknown_ 702.2083 @ 4.88; Unknown_ 702.2144 @ 4.83}		702.214	702.213	4.83	3.885	4.0362	0.7489	0.9023	1010	0.7678	1	1				0	0	0	73754	65652	243427	180159	39930	23315	84873	91695	42608	31640	72767	17510	50795	73597	84167	144424	33835	62767	53931	72714	30155	65412	33973	63294	71397	52537	82625	81548	103391	107306
1012.2	{PE 34:2e; [M+H]+@7.15; Unknown_ 702.5446 @ 7.17; Unknown_ 702.5486 @ 7.16}	PE P-16:0/18:1;PE P-18:1/16:0	702.544	702.543	7.15	6.1352	6.1293	0.5088	0.7308	1012	0.8958	1	1	[M+H]			0	0	0	28189	21366	31087	24148	19403	9516	8249	17418	12096	21519	19787	6028	14321	23593	25569	24068	26629	23082	25806	20954	30181	21771	21883	22547		3059377	1811052	1776465	1455750	2609364
1012.7	{Unknown_ 702.5336 @ 1.90; Unknown_ 702.5373 @ 1.90; Unknown_ 702.5439 @ 1.89}		702.537	702.536	1.9	2.1474	1.7467	0.3782	0.516	1012	0.6077	1	1				0	0	0	24758	22609	17622	17530	17851	11177	15790	12679	14224	15373	22830	13090	15866	17037	14650	14325	14129	10295	5928	8764	10631	5224	10495	8065	7706
1014.1	{Unknown_ 703.5732 @ 5.82; SM d34:1; [M+H]+@5.84; Unknown_ 703.5797 @ 5.80}	SM 18:1;O2/16:0	703.573	703.574	5.82	4.8692	4.805	0.9974	0.9979	1014	0.8754	1	1	[M+H]		RESOLVED	403	0	0.8754	7889823	11267304	7249369	6580141	8818045	5404153	4993478	7114784	6087774	5231716	6283604	2714376	12849716	14427715	12811389	13197354	14127508	11612109	12183457	11096941	13008913	9348570	13658275	9716454		1628935	1693994	868315	680241	1781135
1014.28	Unknown_ 703.5627 @ 9.21		703.563	703.564	9.21	8.274	8.7586	0.8701	0.7484	1014	0.5732	1	1			RESOLVED	404	0	0.5732	7203		5333	5988			4938		193355	144360	157705	190799	5722	10122	10205	6501	290508	241435	246201	184672	246085	191888	233590	200630
1014.74	Unknown_ 703.5595 @ 7.99		703.559	703.551	7.99	7.1714	7.1741	0.3638	0.9565	1014	0.5194	1	1				0	0	0									13855	12946	13455	4295					15872	18513	13495	15848	18404	15420	12529	8325					3025
1015.5	{Unknown_ 704.5183 @ 5.45; PC 30:1; [M+H]+@5.41; Unknown_ 704.5231 @ 5.41}	PC 30:1	704.523	704.522	5.41	4.4902	4.4775	0.6438	0.8631	1015	0.8799	1	1	[M+H]		RESOLVED	405	0	0.8799	44431	45433	40529	33471	70230	37627	44154	68934	9242	6205	11685	5786	65028	74187	65903	58843	42139	31094	38041	31387	36820	29919	37652	34178		80199	88176	51472	91128	114916
1017.3	Unknown_ 704.5585 @ 6.50	PC O-31:1	704.558	704.558	6.5	5.474	5.4231	0.196	0.2072	1017	0.9226	1	1			RESOLVED	406	0	0.9226	5321	16586	8865	4711	8729	8249	10928	6178	3018			4501	8471	8414	10833	8172	7113	9396	8858	21402	10982	9724	13176	11359		10977	21091	17214	7185
1020.1	SM d34:0; [M+H]+@6.19	SM 34:0;O2	705.591	705.59	6.19	5.0858	5.1264	0.963	0.9792	1020	0.9307	1	1	[M+H]		RESOLVED	407	0	0.9307	718728	1013625	695320	600238	651078	557069	530013	687889	376422	547966	630540	409828	887638	980377	907540	1062919	1043098	782032	853587	770998	1091146	664953	939536	707913		127285	156232	103712	73259	309578
1021.1	Unknown_ 706.2147 @ 4.87		706.215	706.21	4.87	3.8889	4.0663	0.1435	0.633	1021	0.5745	1	1				0	0	0	7284	7247	25480	19955			8351	10563		4003	7771			6789	8259	14462		5763	5534	7626		7647	3814	5912	5454	5087	8859	7903	10036	13502
1023.1	{Unknown_ 706.5314 @ 5.97; Unknown_ 706.5347 @ 5.92; PC 30:0; [M+H]+@5.92; Unknown_ 706.5407 @ 5.96}	PC 30:0	706.535	706.538	5.92	4.9558	4.8889	0.9462	0.9843	1023	0.7779	1	1	[M+H]			0	0	0	372644	579473	456793	449073	757832	339675	472070	498012	167160	231357	221435	73944	551639	696007	607545	642837	560416	454667	454128	501302	554919	431070	493904	570388		6825970	7451036	3655786	1878221	6994307
1026.1	{Unknown_ 707.5831 @ 5.86; Unknown_ 707.5893 @ 5.87}		707.589	707.596	5.87	5.0722	4.8467	0.7466	0.8865	1026	0.5315	1	1				0	0	0	60061	64814	44144	23718	43130	114186	125592	92566	24716	33659	46006	33931	65144	42134	68917	41036	65889	64666	62084	70767	61983	64977	72612	67759		56021	25919	318615	500202	34745
1027.1	{Unknown_ 708.4092 @ 4.82; Unknown_ 708.4140 @ 4.80}		708.414	708.415	4.8	3.7809	4.0137	0.462	0.8369	1027	0.7089	1	1				0	0	0	7047	5440	6842	5623	16114	4747	12479	9760	9672	6847	6390		18628	20028	22969	22496	215688	145828	198903	170491	204862	169026	181450	139070	185150
1029.1	Unknown_ 708.6184 @ 8.89		708.618	708.613	8.89	8.0742	8.3468	0.2961	0.7329	1029	0.5147	1	1				0	0	0	8408	4489	8571	6924	34372	21826	18966	23557					11885	13321	11012	14086	14800	8449	10894	11675	10648	9408	11808	10522
1030.2	{Unknown_ 708.6939 @ 8.97; Unknown_ 708.6978 @ 8.94; Unknown_ 708.7035 @ 8.94}		708.698	708.697	8.94	8.5854	8.4109	0.736	0.1733	1030	0.7088	1	1			RESOLVED	408	0	0.7088	77076	41925	64662	81080	82323	43086	51335	43201	23394	24535	25872	23326	71526	76609	66068	81377	75677	53704	53238	52642	63221	84029	70034	56367		29861	20653	18044	12912	50048
1032.1	{Unknown_ 709.5553 @ 6.56 | 17:0-16:1 PE-d5; Unknown_ 709.5490 @ 6.61}	17:0-16:1 PE-d5	709.555	709.553	6.56	5.5043	5.4837	0.9386	0.9748	1032	0.8687	1	1				0	0	0	430905	451354	337865	429238	381267	159468	251432	340036	397325	390529	348431	159032	412587	516141	483481	500310	491155	423566	438651	444575	530937	274245	482066	333985	491594	223664	413863	348034	373907	411247
1034.1	Unknown_ 710.3895 @ 2.72		710.389	710.394	2.72	2.6238	2.5782	0.5324	0.8173	1034	0.6864	1	1			RESOLVED	409	0	0.6864	32019	23937	26782	19929	20903	9469	8112	18025	20110	22947	29586	21772	28685	26154	26465	33183	26695	21285	29865	20732	25244	15574	23862	24297	24563
1035.2	{Unknown_ 710.6127 @ 5.30 | 16:1 SM (d18:1/16:1)-d9; Unknown_ 710.6174 @ 5.30 | 16:1 SM (d18:1/16:1)-d9}		710.617	710.615	5.3	4.0635	4.3928	0.9711	0.5826	1035	0.6039	1	1				0	0	0	1024305	1000410	864634	645115	721442	528453	562556	521958	711012	286653	709039	256821	1041732	1197106	1065282	961196	1237906	861229	959576	1006321	1099567	1151929	1057313	948094	890245	1595535	1740144	1460344	1865639	2161159
1035.3	Unknown_ 710.6333 @ 9.24	TG 40:1	710.633	710.629	9.24	8.5544	8.7976	0.5181	0.7481	1035	0.5892	1	1			RESOLVED	410	0	0.5892	17750	11885	12145	15475	98589	35560	46495	9568					21784	23548	25711	29363	33391	26332	27459	21271	26839	20147	19252	19155
1036.1	{Unknown_ 710.7114 @ 9.10; Unknown_ 710.7168 @ 9.08}		710.711	710.712	9.1	8.8994	8.6164	0.1086	0.0659	1036	0.7533	1	1				0	0	0	7845	4233	7428	6201	19682	13564	7037	21168		4048	4040		6846	8696	6023	9904	8902	5037	4853	6015	5954	9469	6747	6982		5900	4918	6863	3942
1038.2	{Unknown_ 711.5378 @ 5.51; Unknown_ 711.5415 @ 5.52; Unknown_ 711.5483 @ 5.49}		711.542	711.541	5.52	4.5704	4.5633	0.8152	0.854	1038	0.9451	1	1				0	0	0	104216	131922	100348	100664	73030	66127	96088	93958	53227	54787	87124	41595	114158	136550	128651	134096	133655	100171	122105	105580	123877	106832	128941	99346			4757	8137		8719
1039.1	{Unknown_ 711.5653 @ 9.27; Unknown_ 711.5705 @ 9.22}		711.571	711.568	9.22	8.3067	8.7716	0.902	0.7635	1039	0.5449	1	1				0	0	0						11351	5190	3357	255857	163840	215282	251727	8384	10055	7935	6555	478712	406989	413582	311707	455854	328072	365983	341385
1042.1	{Unknown_ 712.5132 @ 5.09; Unknown_ 712.5197 @ 5.10}		712.52	712.518	5.1	4.3888	4.2403	0.2294	0.7865	1042	0.6849	1	1				0	0	0	8528	9949	5944	6914	7225		6500	5321	5268		9686	3943	6569	11112	11145	7633	11757	9872	9473	11565	12390	9815	11784	9800	7343	11035	9078	11772	12370	14575
1044.1	{Unknown_ 712.6441 @ 9.52; TAG 40:0; [M+NH4]+@9.49}	TG 10:0_14:0_16:0;TG 8:0_16:0_16:0	712.644	712.645	9.52	9.025	9.169	0.5827	0.8819	1044	0.7973	1	1	[M+NH4]		RESOLVED	411	0	0.7973	27917	21397	17363	32832	253426	180683	187196	175569	15355	30719	23406	13788	28821	29579	30242	28942	43658	37868	26378	27311	38965	20590	26869	26240
1047.1	{Unknown_ 714.7377 @ 8.04; Unknown_ 714.7417 @ 8.04; Unknown_ 714.7484 @ 8.05}		714.742	714.746	8.04	7.0834	7.2393	0.1482	0.9052	1047	0.5796	1	1				0	0	0	13400	4525	6948	10208	6436	4244	5517	4871	6967	5383	8586	4013	10435	9385	8032	8585	13927	8716	7209	6064	12363	8604	16229	7419	7032	4683		3588		9415
1048.4	{Unknown_ 715.5684 @ 5.66; SM d35:2; [M+H]+@5.69; Unknown_ 715.5749 @ 5.70}		715.575	715.575	5.69	4.6828	4.6986	0.6677	0.774	1048	0.9415	1	1	[M+H]			0	0	0	44423	44789	28266	32570	28247	17629	22572	31554	21898	21915	21779	15943	57920	62407	56101	59465	45211	41171	51517	45261	53142	44687	42450	36279
1049.4	PE 34:2; [M+H]+@6.42		716.523	716.522	6.42	5.3314	5.3439	0.8766	0.9124	1049	0.9021	1	1	[M+H]			0	0	0	223876	192443	200499	231935	155522	132113	91509	182857	74415	104919	82106	29751	182176	204457	197227	200655	211406	172045	189341	141901	216602	120039	187953	169022		181731	226291	190318	232636	293492
1049.8	Unknown_ 716.5142 @ 6.42		716.514	716.514	6.42	5.396	5.3439	0.8606	0.581	1049	0.8786	1	1				0	0	0	210708	163461	137129	160094	144098	127518	140594	163801	63037	78029	56384	13420	162498	180714	170766	149826	173871	158934	163096	138826	155070	115291	159494	155505		157174	180252	175471	174085	215279
1050.12	Unknown_ 716.5543 @ 2.25		716.554	716.551	2.25	2.5792	2.121	0.0988	0.4702	1050	0.505	1	1				0	0	0	21613	20268	16860	15992	9945	4251	7045	5927	8797	7491	12791	8160		5577	6694		4664	5289	4501	3764	4258		4972	4449	3480
1050.13	Unknown_ 716.5592 @ 6.36	PC O-32:2	716.559	716.558	6.36	5.3203	5.2857	0.7385	0.8844	1050	0.8904	1	1				0	0	0	56403	70041	72420	61755	69023	78017	89783	58259	44574	46067	45746	36312	67935	72871	50713	70505	69478	52714	58801	50739	70456	62097	60206	58155		129341	140765	136242	144292	180039
1050.2	Unknown_ 716.5705 @ 6.00		716.571	716.565	6	4.9605	4.9575	0.3867	0.8243	1050	0.6647	1	1				0	0	0	15926	14365	13636	11759	13570	9259	7439	14479	9971	10673	13955	6104	21550	23327	21984	15324	18265	15412	21317	20446	19470	19228	14827	14723		30480	32783	27761	16896	43969
1050.3	{PC 32:2e; [M+H]+@6.02; Unknown_ 716.5601 @ 6.03}	PC O-32:2	716.559	716.559	6.02	4.9365	4.9749	0.4047	0.3551	1050	0.9154	1	1	[M+H]			0	0	0	12133	13424	7425	10075	13701	10450	9776	10374	11916	9755	14502	3773	17512	23144	22596	16721	25751	24325	16527	22417	20130	20534	21945	19784		41838	48569	30550	15983	54432
1052.2	Unknown_ 717.5507 @ 5.05		717.551	717.554	5.05	4.2197	4.2023	0.2143	0.4912	1052	0.7589	1	1			RESOLVED	412	0	0.7589	11439	8943	6655	6380	10288	4671	6205	4162	4675		6650		10280	11709	12674	11001	14347	8029	9515	8594	11301	11072	10912	8368
1053.1	{Unknown_ 717.5883 @ 6.22; Unknown_ 717.5917 @ 6.21}	SM 18:1;O2/17:0	717.592	717.591	6.21	5.1773	5.1447	0.885	0.9653	1053	0.8931	1	1			RESOLVED	413	0	1.6645	200537	204957	199109	206607	170238	92354	78346	125288	147070	193911	188296	77120	221372	284421	253186	223975	286643	219948	253721	207196	296273	187448	243344	155390		119780	163679	131313	153606	188939
1053.6	{Unknown_ 717.5913 @ 9.50; Unknown_ 717.5971 @ 9.51}		717.597	717.601	9.51	9.0253	9.1555	0.2479	0.8381	1053	0.6404	1	1				0	0	0	9375	11231	6552	9791	65714	57248	55328	49220					11431	9892	10219	10328	12665	11179	6959	9873	9894	5174	7981	6107
1053.8	{Unknown_ 717.5866 @ 6.08; Unknown_ 717.5931 @ 6.11}	SM 18:1;O2/17:0	717.587	717.59	6.08	5.0622	5.0275	0.886	0.8628	1053	0.7714	1	2			RESOLVED	413	0	1.6645	198668	209236	201307	208585	167875	90979	79340	127756	147121	193616	189267	69469	222750	281477	246909	224814	280205	226461	247013	213905	288752	193456	235898	158091		117126	168462	122292	145866	205637
1054.2	Unknown_ 718.5406 @ 5.77	PC 31:1	718.541	718.537	5.77	4.7533	4.7638	0.3731	0.7058	1054	0.76	1	1			RESOLVED	414	0	0.76	23674	14560	10010	10557	14096	10535	11677	16272				4499	15262	23008	20159	17058	14598	14024	15997	10567	14066	12396	13316	6750		37133	39138	27467	16983	59752
1054.3	{Unknown_ 718.5386 @ 6.85; PE 34:1; [M+H]+@6.84}	PE 16:0_18:1	718.539	718.538	6.84	5.8136	5.7793	0.7604	0.8498	1054	0.8954	1	1	[M+H]			0	0	0	94280	98914	102010	87204	112038	53438	87401	101499	40835	32875	30445	13628	76309	72848	60219	69172	67944	65679	55887	69072	73951	81230	69657	65602		1092349	1094446	911465	1126817	1149957
1055.2	PC 32:1e; [M+H]+@6.49		718.575	718.573	6.49	5.3954	5.4131	0.7338	0.8957	1055	0.8648	1	1	[M+H]			0	0	0	42369	69117	51832	37061	49381	32864	54754	58969	43642	59036	56780	26700	90499	104968	56374	95281	88859	66151	92188	75760	97426	59866	89478	48200		450132	721331	616222	813007	897523
1055.5	PC 32:1e; [M+H]+@6.89	PC O-32:1	718.575	718.574	6.89	5.8534	5.8342	0.8712	0.9621	1055	0.8919	1	1	[M+H]		RESOLVED	415	0	0.8919	170347	154118	197264	177755	157784	63000	106589	142132	103576	153178	186350	33448	179961	181809	205758	212782	234978	182865	153581	177100	240874	126456	186408	154233		499620	419668	453232	309378	513012
1058.3	{Unknown_ 719.5675 @ 5.60; Unknown_ 719.5721 @ 5.61}		719.572	719.57	5.61	4.6854	4.6345	0.6454	0.7687	1058	0.8098	1	1				0	0	0	35777	40741	39885	36413	28447	20680	31803	29700	24851	19878	22078	6995	31825	52630	51683	50279	49946	43259	49285	42452	47340	43254	47697	20788		6200	6950		4406	9865
1059.1	SM d35:0; [M+H]+@6.46		719.606	719.607	6.46	5.4061	5.3833	0.486	0.2328	1059	0.8867	1	1	[M+H]			0	0	0	16879	30767	25541	20654	12745	13910	11557	17935	12010	18826	21709	7549	17641	27155	24192	29382	24201	23330	22691	19385	30543	19132	23121	15964		72788	84660	71567	47728	86184
1060.1	{Unknown_ 720.5502 @ 6.19; Unknown_ 720.5535 @ 6.19; PC 31:0; [M+H]+@6.16}	PC 31:0	720.55	720.554	6.19	5.208	5.1264	0.6824	0.846	1060	0.7304	1	1	[M+H]			0	0	0	56892	60271	56780	30575	39609	36447	30778	45398	18060	26299	36745	9546	32633	88032	74450	34945	69790	52329	63012	56283	71783	43873	35363	45649		413708	506400	383888	489991	552459
1061.1	{Unknown_ 720.5858 @ 6.96; Unknown_ 720.5911 @ 6.98}	PC O-32:0	720.586	720.59	6.96	5.9551	5.9121	0.8999	0.965	1061	0.7589	1	1				0	0	0	225270	221318	269252	229915	281532	77241	112388	239951	131071	186705	222470	29766	242034	276764	351068	363324	356932	322381	248469	270436	351286	203085	261316	277446		813111	541222	616735	674037	718189
1065.6	{Unknown_ 721.5824 @ 5.56; Unknown_ 721.5880 @ 5.55}		721.588	721.585	5.55	4.5928	4.5869	0.5226	0.6419	1065	0.8159	1	1			RESOLVED	416	0	0.8159	21904	27974	23438	21114	20687	12649	19176	17214	11613	10956	16710	6541	25702	31829	27585	28394	34515	22561	27354	32685	27415	24173	31199	20811		5573	7438	5239	6462	8700
1066.1	Unknown_ 722.4286 @ 4.82		722.429	722.43	4.82	3.7845	4.0287	0.6306	0.9115	1066	0.6811	1	1				0	0	0					4422								5272	5777	6293	5951	54275	35754	53011	46999	50893	44383	42630	34853	49132
1067.1	{Unknown_ 722.5105 @ 6.07; PE 36:6e; [M+H]+@6.11}		722.513	722.51	6.11	4.9796	5.0542	0.54	0.1602	1067	0.7567	2	1	[M+H]		RESOLVED	417	0	1.5521	41259	37362	30681	30208	34995	21418	20728	33994	11634	10898	16885	5641	23746	25535	22861	26081	30462	19374	26360	21312	28006	13717	27420	23515		15754	17305	13266	13424	43895
1067.39	{Unknown_ 722.5110 @ 6.34; PE 36:6e; [M+H]+@6.34; Unknown_ 722.5159 @ 6.36}		722.513	722.511	6.34	5.0977	5.2665	0.5392	0.496	1067	0.7954	1	2	[M+H]		RESOLVED	417	0	1.5521	41259	37249	34448	29472	38031	21418	20728	33570	12659	12088	16885	4359	23695	25398	22700	26081	30462	19289	26356	20741	27949	13743	27420	23517		15754	17305	13266	13424	43895
1069.1	Unknown_ 722.7115 @ 9.07		722.712	722.712	9.07	8.968	8.5778	0.0555	0.0915	1069	0.6494	1	1				0	0	0	8843	6310	3032	6285	6445		3916	5089	3516		3519		7408	8809	9125	4996			3654		5443	6034	8271	4769		10327	7420	8882	8316
1070.1	{Unknown_ 723.0469 @ 5.89; Unknown_ 723.0540 @ 5.87}		723.054	723.048	5.87	4.8751	4.8467	0.2983	0.4795	1070	0.6709	1	1				0	0	0	10707	11960	7680	6746	8251	7441	6965	8692	6150	5391	6802	5627	14424	18125	12062	15002	17541	16215	19279	11279	16752	13113	22996	11564
1071.3	{Unknown_ 723.5365 @ 5.28; Unknown_ 723.5416 @ 5.30}		723.542	723.541	5.3	4.3887	4.3928	0.8995	0.9517	1071	0.9452	1	1			RESOLVED	418	0	0.9452	272716	268475	211850	164803	208047	137308	137410	85376	168774	92559	127188	56768	268522	316996	300710	284345	338145	203026	269814	245295	297068	274747	275596	243724
1075.1	{Unknown_ 724.4069 @ 2.71; Unknown_ 724.4108 @ 2.69; Unknown_ 724.4147 @ 2.71}		724.411	724.41	2.69	2.6241	2.5519	0.889	0.884	1075	0.8785	1	1				0	0	0	276973	271602	284157	172623	180142	94859	81504	166348	211426	264535	297931	209921	213890	310074	334072	293662	250987	166467	242562	201761	225501	129041	178384	202627	115690	36504	17682	28743	30436	35213
1076.1	Unknown_ 724.5128 @ 5.03		724.513	724.505	5.03	4.3036	4.1872	0.3808	0.4874	1076	0.5656	1	1				0	0	0	13739	10828	11493	21469	35280	32147	15461	36472	22378	10262	12049	13983	14880	6954	9575	6417	7999	28167	21791	20857	15885	16812	9453	9882
1077.5	Unknown_ 724.5299 @ 6.60	PE P-16:0/20:4	724.53	724.527	6.6	5.5195	5.5247	0.9222	0.9424	1077	0.8428	1	1			RESOLVED	419	0	0.8428	334540	329403	420467	308547	271161	119826	222236	201897	262343	444328	431060	221279	258449	368010	355143	328328	467939	339702	335135	387786	503562	268354	398312	307689		640605	767958	785395	626369	800638
1078.1	Unknown_ 724.6432 @ 9.41		724.643	724.645	9.41	8.7893	9.0213	0.7818	0.1158	1078	0.6457	1	1			RESOLVED	420	0	0.6457					5584		9577	5170	66415	16939	35491	36600					126452	100622	99323	90674	79968	111727	101775	89744
1079.1	{Unknown_ 725.5095 @ 5.00 | 17:0-14:1 PS-d5; Unknown_ 725.5137 @ 5.00 | 17:0-14:1 PS-d5; Unknown_ 725.5053 @ 4.98}	17:0-14:1 PS-d5	725.51	725.512	5	4.3012	4.1644	0.7816	0.9364	1079	0.7241	1	1			RESOLVED	421	0	0.7241	91994	84705	65674	46210	89262	39481	77719	25617	52750	19061	69731	12263	77631	96363	113083	79953	144618	79953	140296	130863	117431	103589	108498	75967	16350	153356	108975	80269	74964	209307
1079.8	Unknown_ 725.5196 @ 5.00		725.52	725.52	5	3.7606	4.1644	0.7399	0.6556	1079	0.6426	1	1				0	0	0	73089	47309	51367	23155	80671	32495	62175	24067	42348	13756	77780	13379	60949	51319	78931	70545	127560	65427	113598	104149	127991	50264	71063	33251	33065	128783	103185	56630	71956	185002
1080.2	{Unknown_ 725.5547 @ 5.92; Unknown_ 725.5619 @ 5.91}		725.555	725.556	5.92	4.87	4.8889	0.9412	0.9938	1080	0.9098	1	1			RESOLVED	422	0	0.9098	401451	556328	364874	215097	318897	243347	202185	314309	207597	344720	401322	137229	499410	549618	516662	566263	648721	516631	600019	474930	634539	406516	604716	469004	37970	190272	193115	115830	100057	153376
1081.1	Unknown_ 725.6046 @ 8.05		725.605	725.606	8.05	7.0597	7.2523	0.0225	0.144	1081	0.7701	1	1				0	0	0	4543												4854	5227	4461	4435	5344	4586	5649		5003	3774	4571	3392	5311
1085.1	Unknown_ 726.5057 @ 5.44		726.506	726.505	5.44	4.4934	4.5008	0.3263	0.2709	1085	0.9703	1	1				0	0	0	18571		13845	7075	16149	3831	12868	4583			7781	3555	14592	13883	15943	13074	10489	11696	17630	9802	12388	8914	8847	13112		19191	17229	15545	27019	35966
1086.3	Unknown_ 726.5406 @ 6.90		726.541	726.543	6.9	5.6876	5.8453	0.8459	0.8719	1086	0.7461	1	1			RESOLVED	423	0	0.7461	149202	152773	147014	76895	109236	28742	102535	73904	72256	161659	176481	61598	134294	200740	148011	125498	222903	143255	137478	127411	235029	84825	144247	79597		533141	493560	368615	245488	609230
1087.1	Unknown_ 727.2473 @ 6.07		727.247	727.245	6.07	5.301	5.0187	0.2217	0.443	1087	0.6374	1	1				0	0	0	10520	7717	7007	9124	8670	4770	3858	5584	7512	11226	11302	2831	10289	8905	10164	10972	11080	8443	8637	9994	10519	10217	9679	9854		5695		5839	4525
1089.12	Unknown_ 727.5683 @ 8.45		727.568	727.564	8.45	8.1967	7.7767	0.4615	0.4976	1089	0.5117	1	1			RESOLVED	424	0	0.5117									27166	21357	6618	6102					28567	22768	15823	12013	13372	24620	27753	10601
1089.2	{Unknown_ 727.5681 @ 5.50; SM d36:3; [M+H]+@5.49}		727.575	727.575	5.49	4.5391	4.5398	0.7548	0.848	1089	0.9809	1	1	[M+H]			0	0	0	50796	65386	45589	49700	41155	26202	38541	36537	57986	26033	42603	16057	102091	191811	148060	144928	89036	74453	75789	68509	81848	76221	72542	71502		9183	11375	6902	6811	10010
1089.22	{Unknown_ 727.5642 @ 6.14; Unknown_ 727.5714 @ 6.11}		727.571	727.572	6.11	5.0856	5.0542	0.6705	0.9401	1089	0.9087	1	1				0	0	0	37331	58187	30071	28825	26027	19548	36676	20729	31096	29975	41044	23459	64498	51998	51565	49634	66145	43743	67276	44896	70140	38953	60351	47389		16622	12718	8486	9782	29756
1090.1	Unknown_ 728.5192 @ 5.97		728.519	728.52	5.97	4.9548	4.9316	0.4176	0.8972	1090	0.8471	1	1			RESOLVED	425	0	0.8471	15824	21831	19240	16265	18459	10401	10771	8710	10847	8950	11033		21527	22112	21595	16902	32059	12896	20563	9241	25071	8342	21620	15872		44704	58620	16070	16205	69628
1092.1	{Unknown_ 728.5562 @ 7.28; PE 36:3e; [M+H]+@7.33; Unknown_ 728.5669 @ 7.36}	PE P-18:0/18:2	728.559	728.558	7.33	6.2135	6.3424	0.7996	0.9053	1092	0.8207	1	1	[M+H]		RESOLVED	426	0	0.8207	117985	81914	81168	114074	86147	30222	25593	47434	46494	72460	90614	21006	96363	100152	99905	97699	114051	96284	94080	81422	109544	88843	92915	80013		5306490	3225393	3088515	767070	4506244
1092.21	Unknown_ 728.5709 @ 6.20		728.571	728.565	6.2	4.8668	5.1355	0.4139	0.8676	1092	0.5057	1	1				0	0	0	25319	9829	16038	10044	13623		8535	8491	12819	14206	19157	6992	17391	13800	22160	19451	24597	19874	23432	20211	21923	18091	15789	15709				7438	5558
1093.1	{Unknown_ 729.5360 @ 5.10; Unknown_ 729.5395 @ 5.11; Unknown_ 729.5469 @ 5.10}	17:0-14:1 PG-d5	729.539	729.543	5.11	4.3895	4.2479	0.5663	0.9234	1093	0.6441	1	1				0	0	0	29630	31618	24471	22880	27061	14894	16172	16178	16799	4173	25992	7699	27276	37473	34411	22875	35521	31283	31357	31864	31613	33839	35815	26254	17902	29978	20460	18711	23290	43619
1094.1	{Unknown_ 729.5875 @ 6.01; SM d36:2; [M+H]+@6.01; Unknown_ 729.5922 @ 6.02}	SM 36:2;O2	729.592	729.59	6.02	4.9682	4.9749	0.9908	0.9918	1094	0.8811	1	1	[M+H]			0	0	0	2707361	2645446	2195833	2082151	1978068	1009008	834652	778151	1630603	1779456	2337720	660160	3003307	3561371	3495685	3012002	3434325	2878939	2934636	3051066	3460338	2538911	2964644	3207228		1805017	1899709	1162981	765098	2111179
1095.1	{Unknown_ 729.6735 @ 9.35; Unknown_ 729.6802 @ 9.38}		729.68	729.676	9.38	8.7407	8.9814	0.0128	0.6591	1095	0.537	1	1				0	0	0	4878	3509		4676										3773	4369	3931	6145		3973	3574	3694	4486	4304	4141	4428	4998	3045	4298	2152
1096.1	{Unknown_ 730.5319 @ 5.58; Unknown_ 730.5365 @ 5.56; PC 32:2; [M+H]+@5.55; Unknown_ 730.5420 @ 5.60}	PC 32:2	730.539	730.538	5.55	4.6064	4.5869	0.9401	0.9726	1096	0.9241	1	1	[M+H]			0	0	0	412682	529530	433136	447897	429927	255619	464079	462713	136731	104765	130141	62353	448597	601982	580813	589448	436774	378938	406889	373604	437621	365216	429516	327765			76605	70816	113093
1097.11	Unknown_ 730.5729 @ 7.41		730.573	730.572	7.41	6.3451	6.4393	0.42	0.1556	1097	0.8267	1	1				0	0	0	24166	17107	18782	20113	15312		9518	7473	10492	13003	18633	5334	16163	18258	16327	17212	18681	15177	15379	12437	20252	21709	20953	15757		1264376	1070260	961688	353461	1368704
1097.2	PC 33:2e; [M+H]+@6.69	PC O-33:2	730.575	730.573	6.69	5.2197	5.6184	0.1271	0.3095	1097	0.5718	1	1	[M+H]			0	0	0	10539	6394	11174	6994	5766		6451	6995	7517				5402	15966	18162	11204	3038	8669		11973	16306		4562	4806		9698	11603	12679	11879
1097.5	{Unknown_ 730.5699 @ 7.73; PE 36:2e; [M+H]+@7.69; Unknown_ 730.5760 @ 7.68}	PE P-16:0/20:1;PE P-18:0/18:1	730.576	730.574	7.68	6.7905	6.7753	0.4295	0.7267	1097	0.8287	1	1	[M+H]			0	0	0	23707	16934	19484	22476	15007	6250	14437	8246	10551	9502	20699	5488	17388	19036	16783	18044	19220	15031	15881	12935	20134	22471	20742	15624		1262516	1076761	974537	418227	1403366
1099.2	Unknown_ 730.6704 @ 10.90		730.67	730.676	10.9	10.8653	11.2149	0.1746	0.1736	1099	0.5283	1	1				0	0	0	7089	12469	15735	15746	6353	7252	7340	6460	25501	30491	20600	19881	5544	7665	6681	8599	9806	7885	13120	8845	5663	4668	8027	11883	25117	13838	19720	19916	16931	20726
1101.1	Unknown_ 731.5939 @ 5.39		731.594	731.59	5.39	4.3904	4.462	0.0427	0.6149	1101	0.6633	1	1				0	0	0	4867		6068	3600	25795	54957	31661	15029		15434	8546	15503	4282	5335	5360	4201	5988				5187	4526	4526	1101	3610	11569	8241	4960	15936	15618
1102.3	{SM d36:1; [M+H]+@6.55; Unknown_ 731.6073 @ 6.51}	SM 36:1;O2	731.606	731.606	6.55	5.503	5.4736	0.9892	0.9903	1102	0.9549	1	1	[M+H]		RESOLVED	427	0	0.9549	2680842	2658140	2085153	2616284	2007885	809469	1400759	1992589	1602951	1768540	1616650	704177	2406395	2893431	2710261	2742228	2773248	2184860	2382915	2284865	2920894	1522184	2729309	1592402		9224535	13375113	11793637	16256901	17206874
1102.6	Unknown_ 731.6056 @ 6.36		731.606	731.606	6.36	5.2637	5.2857	0.9896	0.4427	1102	0.8622	1	1			RESOLVED	428	0	0.8622	2686359	2628542	2017817	2537042	1995722	808887	1397606	1990323	1574309	1759659	1570650	701147	2425757	2903451	2730621	2713205	2767036	2193065	2391132	2301529	2834397	1524848	2718924	1585567		9146764	13388392	11736705	16205730	17087564
1105.1	{Unknown_ 732.5489 @ 6.02; Unknown_ 732.5532 @ 6.06; PC 32:1; [M+H]+@6.07}	PC 32:1	732.553	732.553	6.06	5.0544	5.0099	0.9915	0.9941	1105	0.9581	1	1	[M+H]			0	0	0	3892128	3160881	2959601	2758292	4052693	1305436	1566756	2203462	855915	1039103	1489047	231789	4610910	5755505	5616403	4946969	3857033	2976766	2988231	3206800	3986253	2665332	3538090	3129466		8293916	12604820	4905267	3915817	16849881
1105.5	{Unknown_ 732.5490 @ 7.07; PE 35:1; [M+H]+@7.04}	PE 17:0_18:1	732.554	732.553	7.04	6.1418	6.0025	0.1581	0.1208	1105	0.79	1	1	[M+H]			0	0	0		7668	8221	2576	11995		12721	8479					2978	17073		6544				3999	8773	7955	2381			45733	32438	32404	28420	45133
1106.5	PC 33:1e; [M+H]+@7.12		732.591	732.59	7.12	6.1219	6.0944	0.2492	0.2827	1106	0.9005	1	1	[M+H]			0	0	0	6291	9757	10414	7080	9179			8035	6252	7586	7603	2919	10063	11904	12544	11675	13630	10130	11422	11416	14437	10461	12066	6464		92267	95969	107403	82854
1106.7	{Unknown_ 732.5949 @ 5.31; Unknown_ 732.5971 @ 5.33; Unknown_ 732.6043 @ 5.32}		732.597	732.597	5.33	4.3965	4.4158	0.8694	0.9682	1106	0.9511	1	1				0	0	0	187069	181553	164083	127897	120943	81703	110748	95421	137695	85933	107027	64076	177179	220831	200484	178749	230552	150241	187178	179406	200559	184869	195600	163689	177670	395750	247981	342914	459019	490404
1109.1	{Unknown_ 733.6245 @ 6.77; Unknown_ 733.6308 @ 6.78}	SM 36:0;O2	733.625	733.622	6.77	5.7302	5.7035	0.8709	0.9363	1109	0.8086	1	1			RESOLVED	429	0	0.8086	250439	220330	286579	251747	186533	99414	136558	136175	152880	158912	155086	74019	165304	179772	180445	222698	200125	144112	191793	162218	257365	155181	198134	158849		1067385	1089279	1147297	1171079	1313272
1110.1	{Unknown_ 734.4931 @ 5.11; Unknown_ 734.4981 @ 5.09; Unknown_ 734.5042 @ 5.10}		734.498	734.499	5.09	4.3904	4.2327	0.4744	0.8867	1110	0.7648	1	1				0	0	0	21424	21149	18690	14504	17302	11431	13091	11248	8975	2215	19525	5631	19040	26726	26174	21627	26580	17949	22048	20191	21843	24175	25161	13040	16115	27527	25755	15150	28577	32272
1111.1	{Unknown_ 734.5650 @ 6.61; PC 32:0; [M+H]+@6.57; Unknown_ 734.5708 @ 6.52; Unknown_ 734.5748 @ 6.57}	PC 32:0	734.57	734.569	6.57	5.5643	5.4939	0.984	0.9916	1111	0.8743	1	1	[M+H]		RESOLVED	430	0	0.8743	1753589	1769621	1483360	1600654	1674815	765083	1185257	1584774	960415	1021876	917416	424943	1718032	2160108	2032146	2042295	1964278	1619699	1709725	1703114	2085698	1095011	1887898	1402949		9238909	21068721	17563472	18950439	23433202
1113.3	Unknown_ 734.6356 @ 9.02		734.636	734.632	9.02	8.743	8.5135	0.1123	0.5946	1113	0.5745	1	1			RESOLVED	431	0	0.5745	9905		7073	4743	16206	5383	8049	5683						6895	5599	3605	9294		5089		8633		8656
1115.5	Unknown_ 736.5848 @ 7.16		736.585	736.578	7.16	6.1414	6.1409	0.4052	0.8124	1115	0.6201	1	1				0	0	0	19114	15060	17669	15845	11384	4450	6676	11144	9229	20216	13051	4922	10858	14425	18592	20116	17108	20516	18351	15801	16651	13126	16611	15256	21275	66413	18922	28787	20290
1116.3	{Unknown_ 736.6392 @ 9.29; Unknown_ 736.6442 @ 9.29; TAG 42:2; [M+NH4]+@9.29}	TG 42:2	736.639	736.644	9.29	8.6053	8.8629	0.6392	0.8099	1116	0.5506	1	1	[M+NH4]			0	0	0	35992	22208	10182	46113	73374	55358	86578	18190		3206	14362		32409	34114	99006	28249	38344	109831	30586	103758	148999	80250	29818	103129	104469	108794		93606
1117.1	Unknown_ 737.5434 @ 7.11		737.543	737.55	7.11	5.9418	6.0829	0.3441	0.5961	1117	0.5699	1	1				0	0	0	5056	13783		4110	42406	92259	77217	47782	41762	9766	12206	23561	53974	6875	4668			9541	9602	23097		28291	8321	10610	4423		36293	35549	24847
1118.1	{Unknown_ 737.5825 @ 7.11 | 17:0-18:1 PE-d5; Unknown_ 737.5870 @ 7.10 | 17:0-18:1 PE-d5}	17:0-18:1 PE-d5	737.587	737.585	7.1	6.1478	6.0713	0.9299	0.9817	1118	0.7922	1	1			RESOLVED	432	0	0.7922	373119	348712	424564	366743	285010	98782	148608	262973	215968	380139	358415	112627	270634	428839	436458	489338	455734	441067	393584	368210	484303	365074	415982	368715	573980	359627	214237	211527	199984	314684
1120.2	Unknown_ 737.6417 @ 9.26		737.642	737.642	9.26	8.5386	8.8237	0.3678	0.3182	1120	0.7463	1	1				0	0	0	19726	10549	10100	17212	33262	24847	40781	14906		3820			14642	10554	10457	9825	12799	19457	15589	15996	8457	10261	13851	13541
1121.1	Unknown_ 737.7454 @ 8.91		737.745	737.75	8.91	8.3866	8.3725	0.0181	0.6893	1121	0.6468	1	1			RESOLVED	433	0	0.6468	4432			1655	4147			1556			1241		4365	3341	3096	3495	6758		5724	4507	5718	6874	7257	5510
1122.1	{Unknown_ 738.4182 @ 2.69; Unknown_ 738.4239 @ 2.71; Unknown_ 738.4293 @ 2.71}		738.424	738.426	2.71	2.6228	2.5695	0.7381	0.9351	1122	0.8303	1	1				0	0	0	74630	78776	70997	48614	49833	29507	23614	47954	61673	74911	85380	51537	54572	87228	95022	78162	65918	47911	62683	60302	61428	37816	50165	58368	30057	8632	5254	7432	7127	9334
1123.2	PE 36:5; [M+H]+@5.87		738.507	738.505	5.87	4.8552	4.8467	0.4338	0.3508	1123	0.8705	1	1	[M+H]			0	0	0	22265	22299	18249	10874	33124	57491	26146	21447		12051	9227	26505	17857	15353	15341	13583	16676	17090	20654	14179	18047	11634	15401	14613		30784	35187	21095	14843	60414
1124.1	{Unknown_ 738.5353 @ 6.93; Unknown_ 738.5379 @ 6.98; Unknown_ 738.5417 @ 6.94}		738.542	738.543	6.94	5.8429	5.8897	0.6186	0.4206	1124	0.8763	1	1			RESOLVED	434	0	0.8763	38782	39455	45584	30372	41089	47200	25343	34831	33977	25856	31409	15980	15757	38206	37566	27310	44961	34179	32653	36657	34982	29724	21537	21325	1316	104047	83454	88745	50271	93367
1125.1	{Unknown_ 738.6436 @ 6.02 | 18:1 SM (d18:1/18:1)-d9; Unknown_ 738.6488 @ 6.01 | 18:1 SM (d18:1/18:1)-d9}		738.649	738.647	6.01	4.5859	4.9662	0.9845	0.6299	1125	0.5758	1	1				0	0	0	1635258	1636340	1355397	1265869	1357517	678036	590592	757284	1284350	1408068	1756599	510694	1863702	2198467	2162938	1824286	2264954	1881628	1986357	1987870	2235800	1655858	1965988	2138382	716565	4208731	4340582	2611796	1744976	4817259
1126.1	{Unknown_ 738.6549 @ 9.52; Unknown_ 738.6597 @ 9.57; TAG 42:1; [M+NH4]+@9.52}	TG 42:1	738.66	738.66	9.57	9.0773	9.2371	0.7519	0.8959	1126	0.8053	1	1	[M+NH4]			0	0	0	71732	62057	43404	79440	335204	152828	253021	230363	9141	7938	12852	5892	67781	74168	65618	77719	82074	65945	61064	58081	84003	48048	51007	54043	18089	15050	13992	15052	15126	18661
1129.1	{Unknown_ 740.5192 @ 6.42; PE 36:4; [M+H]+@6.40}	PE 16:0_20:4	740.519	740.522	6.42	5.2378	5.3439	0.8869	0.9185	1129	0.7595	1	1	[M+H]		RESOLVED	435	0	0.7595	297089	234323	267172	280257	199957	141743	182692	235167	82763	111201	105542	35371	206089	211297	212940	230919	242098	193254	208905	160966	248462	116698	215796	183295	20897	559955	654436	619532	750169	885622
1129.5	{Unknown_ 740.5176 @ 6.11; Unknown_ 740.5246 @ 6.10}		740.518	740.522	6.11	4.948	5.0542	0.8847	0.7509	1129	0.6883	1	1			RESOLVED	436	0	0.6883	293481	222372	268740	285415	197530	143245	180091	236430	82037	113007	108021	36870	199755	206829	209551	231603	237096	188301	203086	159051	250323	117988	215696	179972	18926	555335	627260	600804	721355	829500
1130.13	Unknown_ 740.5516 @ 7.13		740.552	740.555	7.13	5.8501	6.106	0.2268	0.8143	1130	0.5552	1	1			RESOLVED	438	0	0.5552	5798		8952	3582	11377			3562		11834	9513			12338	12202	7913	9395	10574	10533	10720	11752		8845	7215		19131	21531	18060	14321	52787
1130.16	{PC 34:4e; [M+H]+@6.10; Unknown_ 740.5607 @ 6.09}	PC O-34:4	740.559	740.558	6.1	4.988	5.0453	0.6215	0.6787	1130	0.8354	1	1	[M+H]		RESOLVED	437	0	1.5234	23221	44218	45362	26440	42206	71655	75746	22066	29345	25477	26458	45688	30846	37443	34806	25744	35853	46946	34152	28965	40473	32972	16696	35384	7067	112568	82214	125285	96396	46227
1130.27	Unknown_ 740.5483 @ 5.73		740.548	740.55	5.73	4.9041	4.7311	0.4056	0.8881	1130	0.6874	1	1				0	0	0	12682	14222	10012	13089	25402	6160	36468	9331	10299	8039	8080	6346	27875	18471	30523	18317	29169	12298	17328	28490	17933	33184	16408	14687	9602	19008	20745	31963	18922	21462
1130.4	Unknown_ 740.5614 @ 6.00	PC O-34:4	740.561	740.557	6	4.8535	4.9575	0.5792	0.635	1130	0.688	2	2			RESOLVED	437	0	1.5234	22630	29027	38674	14973	25271	25116	34678	14559	27463	25724	26608	26464	30499	34797	32793	29003	36300	28233	32515	28574	39956	27278	16487	35341	8057	25401	15703	35530	33529	37475
1131.1	TAG 42:0; [M+NH4]+@9.80	TG 42:0	740.677	740.676	9.8	9.5518	9.5602	0.7281	0.926	1131	0.9035	1	1	[M+NH4]			0	0	0	45062	26772	24700	45027	282734	267386	322925	399662					51416	50644	54962	56717	81446	70825	28569	59777	82830	58246	61775	54271
1132.1	Unknown_ 741.5252 @ 5.87		741.525	741.528	5.87	4.8727	4.8467	0.3428	0.9648	1132	0.7196	1	1				0	0	0	9289	13861	13776	7412	13461	10333	9369	6879	7055	7441	15888	4161	9943	24578	9503	12385	14132	19328	16189	21286	18069	14970	12265	18169	4697	5687	5720	6947	11726	14382
1134.1	{Unknown_ 741.5951 @ 9.31; Unknown_ 741.5991 @ 9.34}		741.599	741.6	9.34	8.595	8.9286	0.2731	0.7982	1134	0.6177	1	1			RESOLVED	439	0	0.6177	17828	9424	8372	18364	25297	21792	36172	12472					11962	12585	10712	13433		7551	7023	5379	6888	6549	5978	3282
1135.3	PE 36:3; [M+H]+@6.54		742.539	742.538	6.54	5.4927	5.4634	0.8697	0.6716	1135	0.9181	1	1	[M+H]		RESOLVED	440	0	0.9181	179845	205911	159460	109687	230717	339438	297543	149618	104426	146969	145325	98815	198080	198542	104383	119356	145847	233646	175183	229991	91570	278141	166712	238634		99907	140660	90529	72885	273785
1136.12	Unknown_ 742.5676 @ 6.14		742.568	742.568	6.14	5.188	5.0811	0.3925	0.501	1136	0.8735	1	1				0	0	0	8239	9923	19964	6003	8510	9842	16853	14798	9440	15168	7944	6141	18921	31351	29783	19833	18078	9275	28667	15522	19390	14615	5740	15519		7831		16915	7148	23231
1136.14	{Unknown_ 742.5740 @ 7.03; Unknown_ 742.5806 @ 6.98; Unknown_ 742.5866 @ 7.03}		742.581	742.572	6.98	5.9561	5.9345	0.4068	0.8153	1136	0.5487	1	1				0	0	0	14866	10566	15033	14568	13244	5915		9426	16782	15711	23984	11089	15957	19629	21777	19127	44191	18079	11605	17079	20396	13157	15590	12335		13186	10908	10163	8955	24900
1136.4	{Unknown_ 742.5686 @ 6.60; PC 34:3e; [M+H]+@6.59; Unknown_ 742.5763 @ 6.57}	PC O-34:3	742.575	742.574	6.59	5.4373	5.5144	0.9708	0.9868	1136	0.8569	1	1	[M+H]			0	0	0	945538	946227	797670	473887	871702	426441	639432	814120	849977	910524	793883	394493	980348	1188756	1121211	1138080	1277192	1038600	1143176	1154244	1418952	739086	1225277	953725		43603	74810	42095	67868	79743
1139.1	{Unknown_ 742.7723 @ 8.51; Unknown_ 742.7783 @ 8.51}		742.778	742.777	8.51	7.7167	7.8552	0.3335	0.9265	1139	0.7378	1	1				0	0	0	16084	13013	9815	15047	4820	5403	9791	5974	9722	5177	10199	5363	13601	15279	12232	19768	16856	11476	16519	16774	21900	14375	10081	13132	14673	9811	7858	8071	6612	10483
1140.2	Unknown_ 743.5472 @ 6.62		743.547	743.541	6.62	5.3903	5.5453	0.8286	0.6932	1140	0.5932	1	1				0	0	0	113094	96147	102144	102472	152595	167866	207130	134099	118813	83974	113245	113164	129106	115570	116664	103223	100001	137834	103838	151281	95465	202434	124079	147392		43901	72973	35326	67590	83991
1142.2	SM d37:2; [M+H]+@6.39		743.606	743.606	6.39	5.289	5.3147	0.7931	0.7224	1142	0.9508	1	1	[M+H]			0	0	0	43924	77185	118674	81593	122327	102376	173862	97672	111711	105678	138430	129991	64393	46924	77038	71412	50789	71416	88536	51907	99128	157454	44632	83918		12864	12990	19186	12463	27059
1142.3	{Unknown_ 743.6089 @ 9.52; Unknown_ 743.6136 @ 9.55}		743.614	743.616	9.55	9.0594	9.2098	0.4974	0.874	1142	0.7004	1	1				0	0	0	21521	19298	14916	21160	92297	42517	70121	69206					22221	25899	20886	23438	18869	17050	14200	16050	20857	11508	13781	13989
1146.2	{Unknown_ 744.5483 @ 5.97; Unknown_ 744.5540 @ 5.98}	PC 33:2	744.554	744.553	5.98	4.8856	4.9402	0.934	0.9724	1146	0.8927	1	1			RESOLVED	441	0	0.8927	281105	447890	356265	324864	521091	217009	290654	359931	184701	249745	275761	80368	495072	624602	545251	564767	502394	379947	390827	418662	511482	341927	439436	488123	4452	41420	82570	42502	17117	120861
1146.7	{Unknown_ 744.5524 @ 6.96; PE 36:2; [M+H]+@6.98}	PE 18:0_18:2	744.554	744.553	6.98	5.9627	5.9345	0.9213	0.9445	1146	0.9127	1	1	[M+H]			0	0	0	385901	370925	415823	400284	519528	213016	249860	482656	146256	180087	225626	167834	312911	330749	352309	376327	394218	352263	318940	312752	383914	287721	327222	319103		2603420	1812748	2003350	2734653	2640674
1147.2	{Unknown_ 744.5885 @ 6.65; PC 34:2e; [M+H]+@6.64}	PC O-34:2	744.591	744.589	6.64	5.5356	5.5661	0.9595	0.9798	1147	0.879	1	1	[M+H]			0	0	0	309697	580453	637155	277981	470721	233344	372726	323033	399855	672834	693504	276818	581905	818699	800272	694287	900016	689860	747099	702607	970361	509172	788277	685342		158828	251774	231232	156825	293339
1147.4	{Unknown_ 744.5850 @ 7.02; Unknown_ 744.5895 @ 7.00; PC 34:2e; [M+H]+@7.01}	PC O-34:2	744.59	744.59	7	5.9287	5.9571	0.9355	0.9672	1147	0.9614	1	1	[M+H]			0	0	0	283151	578435	627809	306456	378187	247208	233078	373633	399855	672834	693504	276280	575270	802836	789851	401191	374211	689792	737188	286865	387025	503999	307816	323042		1291004	1384380	1285548	785976	1347618
1148.3	Unknown_ 745.5282 @ 6.86		745.528	745.528	6.86	5.3454	5.8012	0.4913	0.5926	1148	0.6319	1	1				0	0	0	22048	10454	7916	7521	63867	84500	78751	75726	18828	6283	5895	20713	25068	15100	15411	7617	9799	20252	21039	40134	12404	47137	27145	23818		122313	230191	256712	98359	80740
1149.1	{Unknown_ 745.5476 @ 5.77; Unknown_ 745.5523 @ 5.79}		745.552	745.552	5.79	4.7782	4.7802	0.8666	0.9626	1149	0.9332	1	1				0	0	0	120978	168203	152422	125991	256865	82598	142183	147723	77586	102097	94494	45939	218026	257075	249135	229384	219161	179532	164251	196380	194222	158395	181819	215493	136228	207242	182145	128934	147696	247280
1151.11	Unknown_ 745.6330 @ 9.79		745.633	745.632	9.79	9.5524	9.5457	0.4237	0.902	1151	0.8353	1	1				0	0	0	10827	8516	7721	14417	55967	53600	68551	80872	2324	2845			16623	17294	14940	16438	25142	16013	10556	18051	22058	17264	20451	14700
1151.18	SM d37:1; [M+H]+@6.68		745.622	745.622	6.68	5.7147	5.6079	0.815	0.7158	1151	0.8648	1	1	[M+H]		RESOLVED	442	0	0.8648	131709	106181	145788	107427	125053	80784	100745	43884	91475	90777	93796	76024	71936	129616	129180	107692	130393	103882	91015	108610	130392	98361	82099	96590		234998	387985	366126	232880	451190
1151.4	Unknown_ 745.6244 @ 6.87		745.624	745.622	6.87	5.8302	5.8122	0.8019	0.9163	1151	0.8171	1	1			RESOLVED	443	0	0.8171	123996	163085	134885	112809	115156	77544	88026	83179	82222	87201	90011	88696	126549	170429	120742	64965	81665	94159	62393	98450	121339	86595	81449	92931		262343	360244	338130	224929	426728
1153.1	{Unknown_ 745.7003 @ 9.79; Unknown_ 745.7076 @ 9.78}		745.708	745.707	9.78	9.5274	9.5314	0.4682	0.8733	1153	0.8916	1	1				0	0	0	25059	17254	11928	24602	15349	15912	15257	13828	7680	11062	19417	9674	20576	20430	25965	22902	27413	23305	12368	19859	25866	18455	22802	18081	22365	26584	18961	25283	27002	32540
1154.2	Unknown_ 746.5109 @ 6.13		746.511	746.51	6.13	5.5167	5.0721	0.1097	0.8655	1154	0.5214	1	1				0	0	0	7443	13001	3872	3925	18728	84111	61615	17570	6436		1606	19844	2863		3551			2683		17707		20566	2120	3090		77624	29434	19433	51225	28255
1155.1	{Unknown_ 746.5638 @ 6.39; Unknown_ 746.5688 @ 6.37; PC 33:1; [M+H]+@6.37; Unknown_ 746.5769 @ 6.38}	PC 33:1	746.57	746.569	6.37	5.3368	5.2953	0.9216	0.9729	1155	0.8855	1	1	[M+H]			0	0	0	375049	311932	322648	373254	338319	222867	275520	369775	130352	183515	162640	49689	408975	431191	472720	475698	433371	320090	373108	276954	444755	211998	388091	317293		889440	1093397	971792	1246392	1483609
1155.2	Unknown_ 746.5593 @ 1.88		746.559	746.562	1.88	2.1371	1.7252	0.045	0.2047	1155	0.5605	1	1				0	0	0	8782	4667	9025	7859	6207	5419	3066	4813	8253	9253	6485	7587	4794	5623	5450	5156					4402	2145	3758
1155.39	Unknown_ 746.5576 @ 7.00		746.558	746.561	7	5.9701	5.9571	0.7018	0.7024	1155	0.8151	1	1				0	0	0	44391	45823	50541	45708	93880	108461	82614	91876	79076	28354	24813	40672	58070	45443	49437	52682	46314	49650	52754	54156	48343	49913	51333	44389		336123	263579	242302	514044	292636
1155.9	{PE 36:1; [M+H]+@7.43; Unknown_ 746.5706 @ 7.40}	PE 18:0_18:1	746.571	746.569	7.4	6.4628	6.4271	0.6246	0.8102	1155	0.8513	1	1	[M+H]			0	0	0	49690	35736	34480	47209	44250	19366	129806	68911	111484	17962	21691	28670	107611	30576	32070	33115	46907	30497	31044	32294	42960	35049	40921	31290		1497678	1071105	1018737	432180	1385707
1156.1	{Unknown_ 746.6025 @ 7.09; PC 34:1e; [M+H]+@7.08; Unknown_ 746.6090 @ 7.09}	PC O-34:1	746.606	746.605	7.08	5.9999	6.0483	0.9442	0.9777	1156	0.8671	1	1	[M+H]			0	0	0	449246	460484	481105	430939	478653	159950	212691	413646	195884	344760	379280	59721	459997	573370	565099	691088	593347	532344	508010	440550	599503	427947	495877	455412		3234309	2594925	1526844	1708111	3576290
1156.4	Unknown_ 746.6101 @ 7.41		746.61	746.605	7.41	6.5158	6.4393	0.8722	0.3868	1156	0.6365	1	1				0	0	0	6846	6037	14366	50950	12994	14231	205851	9005	194764	341186	376874	60627		471713	529640	636758	9581	409972	480379	386626	8423	383280	176066	7113		140340	152944	272003	316163
1157.2	Unknown_ 746.6308 @ 7.11		746.631	746.625	7.11	5.8513	6.0829	0.8186	0.8516	1157	0.5698	1	1				0	0	0	68703	93858	107213	123023	163816	150062	158950	117611	112550	155316	108051	78301	112953	80868	94299	72958	106180	52215	107349	89393	94955	100518	112161	102595		748127	975667	1216049	812487	1099305
1158.1	Unknown_ 747.4933 @ 5.00		747.493	747.494	5	4.301	4.1644	0.3167	0.8658	1158	0.7547	1	1			RESOLVED	444	0	0.7547	12416	5456	8343	8214	14357		7986	6584	7227		9495		11037	14329	12103	13583	11658	16392	13461	14701	13198	20049	12921	10899		20695	16059	12914	10429	28528
1159.2	Unknown_ 747.5632 @ 5.98		747.563	747.558	5.98	4.7743	4.9402	0.2922	0.8137	1159	0.5533	1	1				0	0	0	8769	11722	8713	6586	11215	4553	8126	5611	11224	12915	11667	3908	8276	15601	10083	12820	13926	8981	10996	11851	12161	11641	11383	11670	16147	19836	18227	16550	19028	25292
1161.2	{Unknown_ 748.5277 @ 6.36; PC 35:7e; [M+H]+@6.38}		748.528	748.528	6.36	5.1819	5.2857	0.8571	0.4385	1161	0.8234	2	1	[M+H]		RESOLVED	445	0	1.6286	197281	222161	178488	106934	156648	94602	124667	142787	114329	119980	112988	31895	152685	176118	200559	172505	178501	150261	148593	166359	196107	99060	167097	142667		450036	868887	791636	725020	1109342
1161.4	Unknown_ 748.5241 @ 6.43		748.524	748.527	6.43	5.345	5.3537	0.8584	0.9102	1161	0.8052	1	2			RESOLVED	445	0	1.6286	197262	208140	163484	112057	152508	85351	110245	142461	111599	116383	107324	30268	153172	185168	191883	161362	167545	156938	150251	167623	189589	102292	164092	142608		439991	846746	762468	709991	1146145
1161.9	{Unknown_ 748.5254 @ 6.61; PE 38:7e; [M+H]+@6.61}		748.525	748.525	6.61	5.732	5.535	0.8595	0.4523	1161	0.7554	1	1	[M+H]			0	0	0	199823	221919	178488	115895	156163	94442	124667	143188	114303	119980	112988	31895	153414	182500	197238	172505	178501	155051	150610	169315	196107	101775	166757	143348		445703	858275	779046	722593	1157349
1162.15	Unknown_ 748.5796 @ 6.90	PC 33:0	748.58	748.584	6.9	5.8037	5.8453	0.746	0.9322	1162	0.7113	1	1			RESOLVED	446	0	0.7113	89479	69964	76765	46780	62950	61790	61580	59965	28813	49000	35224	21132	69358	95251	91239	85086	86555	73841	63451	46401	77367	42909	67586	51200		462696	400969	350364	253720	536173
1162.23	Unknown_ 748.5723 @ 5.35		748.572	748.572	5.35	4.3948	4.4312	0.0506	0.8254	1162	0.7886	1	1				0	0	0	5319		5649	4844	6553	5586	4593	4080			6264		6466		6164	5520	6819		6171		7117		1704	5281	1715	9077	12934	5247	10547	13258
1162.38	Unknown_ 748.5643 @ 6.36		748.564	748.57	6.36	5.2239	5.2857	0.6342	0.5786	1162	0.6546	1	1				0	0	0	37132	54989	29512	31097	37077	41368	50803	42261	21311	20392	20412	32531	52579	45236	54745	36912	36569	34261	36142	38176	29129	32793	34994	33824		171118	119390	114136	110185
1162.49	{Unknown_ 748.5483 @ 5.34; Unknown_ 748.5534 @ 5.37}		748.553	748.548	5.37	4.1384	4.4466	0.2638	0.3264	1162	0.5395	1	1				0	0	0	11753	13654	7539	5945	9119		7323	6016	6977		6457	6045	13622	14337	15909	12889	17363	10469	9623	11237	11364	13771	10431	9877
1162.53	Unknown_ 748.5639 @ 5.34		748.564	748.56	5.34	4.7951	4.4235	0.1288	0.3927	1162	0.5307	2	1				0	0	0	8633	9420	7269	5693	7306	4784	5144	5355			6045		10122	8124	11230	5234	8420	9214	8735		8102	4953	4767	5262		3538	10037	2841	9687
1163.1	{PC 34:0e; [M+H]+@7.56; Unknown_ 748.6240 @ 7.55}		748.622	748.621	7.56	6.6134	6.6244	0.4952	0.8335	1163	0.8763	1	1	[M+H]			0	0	0	22435	20466	22082	16384	20305	8308	14670	8972	5805	12274	17797	3423	27732	30628	30348	28851	24923	21260	20392	21034	30762	28114	13643	22925		209282	169928	192998	112460	280759
1165.4	{Unknown_ 749.5526 @ 5.57; Unknown_ 749.5575 @ 5.54}		749.558	749.556	5.54	4.5343	4.579	0.4765	0.3689	1165	0.8573	1	1				0	0	0	17690	20343	18824	10063	9764		7147	6761		9069	16134	3808	29026	45868	36475	27583	27425	28079	28723	22542	24728	19802	18957	16243
1167.1	{Unknown_ 750.5399 @ 6.70; PE 38:6e; [M+H]+@6.75; Unknown_ 750.5457 @ 6.80}	PE P-38:5	750.544	750.543	6.75	5.5832	5.6821	0.9342	0.9518	1167	0.8544	1	1	[M+H]		RESOLVED	448	0	0.8544	468241	423050	425690	383831	300422	110801	237089	280904	229023	369373	386821	153995	462314	571665	427833	531612	496158	401147	355642	416977	591746	280761	384382	248201		3279906	3346318	2849024	3198741	4270766
1167.11	Unknown_ 750.5410 @ 7.24		750.541	750.54	7.24	6.258	6.235	0.6169	0.5723	1167	0.9078	1	1			RESOLVED	447	0	0.9078	12073	8396	105909	11395	111975	25134		39061	33833	6610	7062	14384	7167	109355	100348	95252	9630	83391	60478	9827	105974	9656	72587	70650		503501	58417	346051	494333
1167.12	Unknown_ 750.5789 @ 6.71		750.579	750.586	6.71	5.773	5.6395	0.742	0.6087	1167	0.5773	1	1				0	0	0	58193	47603	44075	45390	35193	101154	132829	64384	81227	82975	82347	82181	54290	59563	49236	38871	48234	65249	68523	71089	45270	86307	56189	71462	19494	506002	481732	688445	400452	515213
1167.2	Unknown_ 750.5632 @ 10.75		750.563	750.558	10.75	10.9642	11.0049	0.2842	0.7085	1167	0.6547	1	1				0	0	0	13208	9403	4859	16758		5045	9543	18039	6554	18555	5655	3922	10976	15472	18700	25893	14216	15796	5554	9677	6197	10410	16065	26082	8654	8685	5499	20342	23189	36751
1167.25	Unknown_ 750.5702 @ 5.83		750.57	750.565	5.83	4.8439	4.8133	0.1769	0.3648	1167	0.6848	1	1			RESOLVED	449	0	0.6848	5565	7996		4048		8688		4076	8769	9669	8704	8345	11181	10716	9864	12280	6442	6121	7238	7203	9092	7663	7186	13571		15498	17129	10407	14416	18479
1167.98	{Unknown_ 750.5494 @ 7.39; Unknown_ 750.5525 @ 7.34}		750.553	750.558	7.34	6.0702	6.3545	0.6446	0.9801	1167	0.5071	1	1				0	0	0	51022	28024	33430	37974	33883	12667	26498	18751	20477	26812	53107	21794	49855	39809	43936	33717	29487	46796	38358	43007	60235	52877	45737	37947		67548	57078	48119	16611
1168.1	{Unknown_ 750.6606 @ 9.80; Unknown_ 750.6652 @ 9.79}		750.665	750.663	9.79	9.5282	9.5457	0.1365	0.8371	1168	0.7402	1	1			RESOLVED	450	0	1.3388	6396	5654	4723	7118	9469	8446	5477	4804	3269	7461	14582	6555	5406	7435	7244	6330	21398	18994	16552	13128	16621	12584	13831	15629	9355	6219	6368	6971	8618	9292
1168.4	Unknown_ 750.6629 @ 9.55		750.663	750.66	9.55	8.8624	9.2098	0.1907	0.0841	1168	0.5986	2	1			RESOLVED	450	0	1.3388	6058	5828	4367	7082	9739	8663	7702	4954		10022	12513	4841	5571	7505	6947	6000	21265	18479	15595	12954	16493	12331	13155	15569	9355	6358	7236	6982	8496	9676
1170.2	{Unknown_ 751.5697 @ 6.05; Unknown_ 751.5739 @ 6.06}		751.574	751.572	6.06	4.9765	5.0099	0.8498	0.9508	1170	0.8625	1	1				0	0	0	144878	142871	113679	118547	75754	44713	30336	41305	109533	113145	135894	51470	137102	178196	169388	151825	180450	152252	152237	168456	171043	131613	161019	178499		29732	33900	23137	16278	39063
1171.1	{Unknown_ 751.5942 @ 6.40 | 17:0-16:1 PC-d5; Unknown_ 751.5997 @ 6.40 | 17:0-16:1 PC-d5; Unknown_ 751.6044 @ 6.38}		751.6	751.599	6.4	5.8137	5.3244	0.9889	0.346	1171	0.5298	1	1				0	0	0	2269520	1772231	1993692	2349540	1056618	801407	1069762	1336779	1498587	2405776	1785276	580931	2177593	2411397	2372420	2523587	2881517	2213639	2614793	1912887	2938590	1403881	2621825	2218696	1880668	3558699	4329818	4047206	5394849	5867462
1173.1	Unknown_ 752.5193 @ 5.59		752.519	752.519	5.59	4.6078	4.6186	0.7565	0.839	1173	0.962	1	1				0	0	0	71292	84221	66360	67452	66813	38640	67826	76960	27928	17063	21370	6725	70405	95314	96118	93698	76546	60681	71202	59513	74905	62359	72841	55453		20987	25570	14896	7683	33996
1173.6	{Unknown_ 752.5210 @ 5.15; PC 34:5; [M+H]+@5.16}		752.523	752.522	5.16	4.199	4.2859	0.2258	0.708	1173	0.797	1	1	[M+H]			0	0	0	11169	15382	10162	8285	18625	9724	11388	11170					9071	9434	9524	4634	10711	2740	6643	6871	6924	9924	7669	5468
1174.2	Unknown_ 752.5559 @ 7.66		752.556	752.557	7.66	6.7751	6.75	0.2257	0.4029	1174	0.877	1	1				0	0	0	18977	10375	8883	6898	7833				60346		9216	26122	9719	8421	10452	6585			5319	8455	10027	5894	11459	10258	13158	75378	69072	59830	18777	86250
1174.22	Unknown_ 752.5593 @ 7.11	PE P-16:0/22:4	752.559	752.559	7.11	5.9825	6.0829	0.8977	0.6223	1174	0.8552	2	1			RESOLVED	451	0	1.7737	324030	229505	223804	300356	232170	77948	65207	140569	74962	226245	301413	62139	265473	281715	248115	261622	316910	254065	250592	216890	299176	234458	242275	232728		2284979	1474584	1459701	598559	3305043
1174.27	Unknown_ 752.5548 @ 6.89		752.555	752.557	6.89	5.6628	5.8342	0.7936	0.7461	1174	0.7511	1	1				0	0	0	87357	52379	89290	71356	111294	28145	49669	62414	56833	89220	140648	31734	75581	90242	86860	95591	113631	86148	127165	109429	166364	55502	66275	70215		1250821	825433	544312	464737	585513
1174.5	{Unknown_ 752.5525 @ 7.27; PE 38:5e; [M+H]+@7.22}	PE P-16:0/22:4	752.559	752.559	7.22	6.1654	6.2113	0.9003	0.9571	1174	0.9185	1	1	[M+H]		RESOLVED	451	0	1.7737	322440	229492	223997	300869	238273	78505	65287	142269	75008	226744	301988	62159	308981	281010	251024	261561	316762	253641	250567	216838	299138	252629	242120	232598		2285307	1476000	1460748	598579	3305852
1175.2	{Unknown_ 752.6691 @ 9.68; Unknown_ 752.6745 @ 9.73}		752.674	752.674	9.73	9.5395	9.46	0.2191	0.505	1175	0.8297	1	1			RESOLVED	452	0	0.8297	8424			4267	29062	15995	25898	22293					7810	9269	6045	9378	7492	10248	1429	9289	10120	7088	10525	14027
1177.1	{Unknown_ 753.5437 @ 5.65 | 17:0-16:1 PS-d5; Unknown_ 753.5366 @ 5.64}	17:0-16:1 PS-d5	753.544	753.543	5.65	4.804	4.6665	0.8506	0.9618	1177	0.818	1	1			RESOLVED	453	0	0.818	95192	131182	143200	152024	87802	49126	90179	118521	120584	124985	124643	44106	169548	267061	215854	139220	198652	228485	233942	210968	234816	211210	225025	110992	39793	180494	295570	74934	137340	391842
1178.1	Unknown_ 753.5542 @ 6.43		753.554	753.554	6.43	5.6156	5.3537	0.4804	0.2382	1178	0.7341	1	1				0	0	0	22334	16374	18174	11688	34981	45672	58693	21793	25353	9726	21085	26972	10237	9079	9537	8759	7878	30526	15096	26116	12661	32707	8962	22864	6634	61683	11227	32507	12559
1178.4	Unknown_ 753.5665 @ 6.57		753.567	753.56	6.57	5.671	5.4939	0.6499	0.4961	1178	0.5483	1	1				0	0	0	37691	29991	47689	26939	31371	63220	48025	39258	76031	35248	51381	20456	40617	23249	42451	13746	38908	45478	40481	74677	35219	67502	37402	22720	4161	96975	100030	81572	37452	96527
1179.1	Unknown_ 753.5903 @ 6.55		753.59	753.587	6.55	5.5014	5.4736	0.8441	0.9714	1179	0.8026	1	1			RESOLVED	454	0	0.8026	154635	139856	170647	102909	94790	124495	90820	116616	97840	101143	170617	47838	234279	149025	138840	96741	125058	164577	144154	195166	121797	140098	127104	173447	50950	317786	456838	397451	410540	401591
1180.1	Unknown_ 753.6679 @ 9.48		753.668	753.671	9.48	9.2108	9.115	0.0584	0.2568	1180	0.7113	1	1				0	0	0	2348				26264	16040	14504	16119	5732				3218	3531		1382	5802		5964	6685		4417
1182.5	{Unknown_ 754.5317 @ 5.58; PC 34:4; [M+H]+@5.57}	PC 34:4	754.539	754.538	5.57	4.5222	4.6027	0.8867	0.9432	1182	0.8575	1	1	[M+H]		RESOLVED	456	0	0.8575	210521	288000	204140	222075	203751	109123	181421	201472	99899	87693	78309	28377	168253	276868	246618	261369	234826	197335	255639	220417	241174	212313	225540	177744	22708	109750	134142	60362	54574	139417
1182.7	{Unknown_ 754.5352 @ 6.08; Unknown_ 754.5406 @ 6.10}		754.535	754.535	6.08	5.0575	5.0275	0.8573	0.966	1182	0.9454	1	1			RESOLVED	455	0	0.9454	185881	160311	141232	125788	171240	82460	84303	99574	56982	60902	94110	29585	223596	284848	249734	239789	205915	137676	152102	152163	201666	130356	170687	153240	15015	112939	142200	193172	98588	349081
1183.1	Unknown_ 754.5745 @ 7.53	PE P-18:0/20:3	754.574	754.574	7.53	6.4441	6.587	0.6684	0.6894	1183	0.8539	1	1			RESOLVED	457	0	0.8539	60392	49418	51623	56635	43602	11891	17870	19055	33413	32966	69764	9416	50335	74009	54270	36870	34406	30539	29206	40221	61576	74008	57875	27813		530482	257625	314499	116471	1046211
1183.5	Unknown_ 754.5751 @ 6.11		754.575	754.573	6.11	5.1869	5.0542	0.5078	0.7009	1183	0.7478	1	1			RESOLVED	459	0	0.7478	14952	17646	26467	27144	25862	51373	51867	49390	22050	13712	17732	18373	22721	19365	26816	14376	19934	13762	28913	33846	30822	15894	9446	21464	2443	50765	24393	59503	55747	24946
1183.9	Unknown_ 754.5756 @ 7.24	PE P-18:0/20:3	754.576	754.573	7.24	6.2557	6.235	0.6391	0.7376	1183	0.8325	1	1			RESOLVED	458	0	0.8325	57947	46108	49081	55508	42078	12273	17880	18742	31633	34810	69308	9638	57298	66735	30345	33156	34160	29843	33915	39457	59694	65163	52321	27485		508472	254009	519889	115520	1042562
1184.1	TAG 43:0; [M+NH4]+@9.92		754.692	754.691	9.92	9.7987	9.7362	0.1934	0.9256	1184	0.7529	1	1	[M+NH4]		RESOLVED	460	0	0.7529	4980				30452	11078	26873	20291					5986	8229	8728	5656	10652	7712	7100	9084	12120	8048	8934	8301
1186.2	{Unknown_ 755.5954 @ 6.13; Unknown_ 755.6017 @ 6.12; SM d38:3; [M+H]+@6.17}		755.602	755.605	6.12	5.0742	5.0631	0.6517	0.6427	1186	0.8152	1	1	[M+H]			0	0	0	36682	34741	27736	35830	21436	38737	25510	19159	34203	40265	40098	12729	41267	67231	62405	43278	45881	45923	51296	62307	52788	50049	31570	30595	4942	13596	10566	6728	15129	7123
1186.3	{Unknown_ 755.5902 @ 6.79; Unknown_ 755.5972 @ 6.77}		755.597	755.603	6.77	5.7319	5.7035	0.3211	0.8308	1186	0.6096	1	1				0	0	0	11177	12266	10815	7791	7415		11047	8012	17275	13189	15759	3723	15325	13952		9750	20702	14300	16437	19113	19794	9476	12151	5569		4837	26098	21857	24503	40690
1188.1	{Unknown_ 756.4769 @ 5.12; Unknown_ 756.4812 @ 5.10}		756.481	756.481	5.1	4.3901	4.2403	0.0519	0.8462	1188	0.7138	1	1				0	0	0	6656	6372	5654	4699	5654		2897	3344			5238		5362	8148	8135	6087	6641	5459	5729	5478		5895	6549	5635	5767	7924	6845	4217	8061	8371
1189.11	{Unknown_ 756.5459 @ 5.75; Unknown_ 756.5515 @ 5.78; Unknown_ 756.5562 @ 5.75}	PC 34:3	756.552	756.553	5.78	4.6965	4.772	0.975	0.9921	1189	0.8327	1	1			RESOLVED	462	0	0.8327	1063244	2161896	1020469	881869	954537	1333531	806172	774441	429820	618354	916063	318579	1876533	1850192	1385977	1262556	1466664	837620	2097412	1868371	1600679	1153366	1219761	912097		357398	430625	229899	101479	413131
1189.27	{Unknown_ 756.5446 @ 6.58; Unknown_ 756.5515 @ 6.61}		756.552	756.551	6.61	5.564	5.535	0.7226	0.9567	1189	0.8902	1	1				0	0	0	59835	73678	51602	54162	60141	29579	45362	46713	40334	42196	41206	19676	66802	74068	90952	36235	75897	57142	68760	68989	78743	39377	74370	49993		117272	187455	172704	88541	197202
1189.35	PE 37:3; [M+H]+@6.92		756.554	756.553	6.92	5.8183	5.8674	0.7175	0.3584	1189	0.8416	1	1	[M+H]			0	0	0	63600	73162	52505	63919	62017	28962	36092	49964	39333	41096	45031	20297	75889	63654	71042	67054	2191	52157	58138	55363	80566	38821	69917	48720		15237	185929	173777	156685
1189.8	{Unknown_ 756.5493 @ 5.94; Unknown_ 756.5555 @ 5.94}	PC 34:3	756.556	756.553	5.94	4.9249	4.9059	0.9743	0.9789	1189	0.8446	1	1			RESOLVED	461	0	0.8446	1061074	2154935	1349622	862976	959556	1298187	474970	708681	429435	517726	913343	134360	1891273	1837092	1412380	1056952	2190728	829475	2131524	1901823	1605014	1094131	883577	1511859		376897	418772	237986	167336	424874
1190.1	Unknown_ 756.5899 @ 6.80	PC P-35:2	756.59	756.59	6.8	5.6496	5.7358	0.6296	0.9074	1190	0.8664	1	1				0	0	0	53107	45080	59059	30526	44362	15000	28559	26978	22894	20224	32179	14246	43014	53203	50160	48290	58907	27793	42706	25570	60173	30792	20551	38852		28802	22371	22810	12875	20558
1192.1	{Unknown_ 757.6173 @ 6.70; SM d38:2; [M+H]+@6.65; Unknown_ 757.6226 @ 6.69}		757.623	757.621	6.69	5.6096	5.6184	0.95	0.9754	1192	0.9181	1	1	[M+H]			0	0	0	548690	558770	701567	508236	387384	180174	313894	183224	317407	508742	512997	236556	474863	711088	663191	587297	716472	546339	527868	571532	747153	415667	590597	488101		53363	140614	126301	58502	132758
1194.26	Unknown_ 758.5738 @ 7.36		758.574	758.568	7.36	6.1131	6.3786	0.5668	0.7539	1194	0.5192	2	2			RESOLVED	463	0	1.1604	32519	80023	14032	20158	53830	12421	27231	27233	20293	31482	51406	7358	10442	38333	71688	34303			25600	15154	89503	12867	38134	23337		25882	8414	7518	13981	37863
1194.41	Unknown_ 758.5659 @ 7.46		758.566	758.569	7.46	6.2884	6.5005	0.4174	0.7021	1194	0.6412	1	2			RESOLVED	463	0	1.1604	18803	29933	15874	16491	12405	21720	14237	11223	18131	19357	34739	4635	13922	16019	53759	15597	37016	26311	22818	12816	15721	6743	16582	11827		37492	20862	28869	14689	14800
1194.8	{Unknown_ 758.5646 @ 6.19; Unknown_ 758.5693 @ 6.18}	PC 34:2	758.569	758.569	6.18	5.1739	5.1173	0.9995	0.9998	1194	0.9196	1	1				0	0	0	44483370	45361619	38937186	35191023	24395545	7254654	8835824	9674119	18364732	25734561	14864345	3192406	44000493	67404519	61042094	31559135	62629115	39432246	49233528	39620890	64347140	25432908	50456082	44402273	9453	3831793	5167311	4008049	3737727	6021307
1195.1	Unknown_ 758.6069 @ 7.23	PC O-35:2	758.607	758.606	7.23	6.162	6.2231	0.4627	0.5584	1195	0.8511	1	1				0	0	0	25261	13787	14342	15140	9324	15272	19144	12351	18922	35654	21718	9446	20684	10107	27858	15390	27914	25469	25882	4788	27342	18390	14859	22337		22207	17713	30064	46549	47128
1196.1	Unknown_ 758.6218 @ 6.83		758.622	758.626	6.83	5.6089	5.7684	0.8988	0.9552	1196	0.6685	1	1				0	0	0	270680	244480	321112	249679	190314	118838	158463	161064	155878	239896	218788	129411	224213	346109	326925	255827	312225	262903	270996	265285	352279	190807	197804	172046		34709	104380	60520	30205	139936
1198.1	Unknown_ 758.6775 @ 9.69		758.678	758.68	9.69	9.8097	9.4035	0.6776	0.7303	1198	0.5688	1	1				0	0	0	20797	52414	63973	7851	82812	51737	68642	116514	76144	22933	52685	44293	29542	27054	28570	13658	13727	43302	87082	47284	7453	51650	31958	34830	28887	35967	92699	57463	78890	11068
1199.1	Unknown_ 759.5471 @ 6.38		759.547	759.549	6.38	4.8594	5.305	0.9912	0.7866	1199	0.5712	1	1				0	0	0	3711755	2682049	3647143	1885684	6456237	3563760	3475375	4034317	2749370	1091351	1934477	2248865	3039796	2261133	2732691	1437583	1500379	5021910	3718307	5336230	1390840	6386431	3655032	1982946		669594	464371	713431	294020	349216
1200.1	Unknown_ 759.5634 @ 7.06		759.563	759.568	7.06	6.1302	6.0254	0.696	0.9523	1200	0.6605	1	2			RESOLVED	464	0	1.4218	63626	48581	64078	38223	76751	103346	43944	36317	47948	50529	33407	43063	86965	69048	39683	46054	40328	69972	41358	75185	48165	52834	40223	33482	58057	20794	24543	26796	97002	20210
1200.6	Unknown_ 759.5732 @ 7.14		759.573	759.572	7.14	6.3007	6.1176	0.7475	0.5827	1200	0.7613	1	1			RESOLVED	464	0	1.4218	90910	63190	61440	27798	63838	128747	83315	41456	61127	66128	111514	25864	44474	65905	46295	78611	67525	73555	54516		84365	73708	42109	59385	64010	26026	21205	37517	69938	33866
1201.19	Unknown_ 759.6282 @ 7.10		759.628	759.628	7.1	5.6012	6.0713	0.9628	0.8638	1201	0.6052	1	1				0	0	0	786985	667251	727166	622576	778870	348280	291217	473898	339786	459367	449156	99994	610510	842265	776287	702011	715974	841607	768312	724808	764469	765900	764076	692954		1886313	1390439	1156864	687459	1758071
1201.28	{Unknown_ 759.6176 @ 6.30; Unknown_ 759.6234 @ 6.29}		759.618	759.622	6.3	4.9747	5.2285	0.9399	0.5015	1201	0.5663	1	1				0	0	0	192210	478840	519630	250701	506215	2214858	3650721	1777538	1757434	942373	963561	3105670	719093	187633	114848	251897	58778	183264	132706	375092	97695	1069312	126014	320602		221745	72408	192341	83126	40290
1201.9	Unknown_ 759.6347 @ 7.16	SM 38:1;O2	759.635	759.638	7.16	6.1663	6.1409	0.9666	0.9861	1201	0.8171	1	1			RESOLVED	465	0	0.8171	1032471	829963	1043213	487529	826302	365244	289385	677188	367552	621284	590685	107312	677709	955291	988203	995385	983301	935078	924106	842145	1032878	792640	892204	808247		2437721	1529953	1411274	1143168	2372980
1202.1	Unknown_ 759.7254 @ 9.88		759.725	759.722	9.88	9.7154	9.6768	0.7559	0.2627	1202	0.7296	1	1				0	0	0	75348	72002	59142	115205	44656	57463	54664	46138	37744	44898	71834	59146	63267	50300	70610	68348	90152	68083	53178	70994	84759	66654	73731	82045	105156	100503	85470	107787	91736	113436
1204.13	{Unknown_ 760.5829 @ 6.64; PC 34:1; [M+H]+@6.69}	PC 16:0_18:1	760.583	760.584	6.64	5.6408	5.5661	0.999	0.9995	1204	0.8513	1	1	[M+H]			0	0	0	26768320	24618027	35404140	23605846	20205470	5731300	11882194	6822691	7766320	15537562	15508182	5384156	21980348	39508606	35471433	30284695	33432961	22079003	21732393	22794625	34394875	13322728	25969797	12556416	15975	31272957	45311376	42195114	16455871	38496290
1204.28	PC 34:1; [M+H]+@5.92		760.586	760.584	5.92	4.9236	4.8889	0.1712	0.1634	1204	0.8883	1	1	[M+H]			0	0	0		7133	11767	6909	13452	13351	12212	16899	12779	8248	6221	14442	6743	2759		6118	5082	7377	11605	12669		13178	6467	6492		19978	22418	22203	25626
1204.3	Unknown_ 760.5852 @ 7.60		760.585	760.583	7.6	6.258	6.6744	0.4696	0.8012	1204	0.549	1	1				0	0	0	33040	25047	15394	23289	46950	9226	17102	8909	16550	7561	20433	2621	21410	37780	27608	11029	18222	15005	23584	15633	29965	26193	18797	19183		90768	44168	120942	31226
1204.32	Unknown_ 760.5759 @ 6.71		760.576	760.575	6.71	6.1279	5.6395	0.9988	0.8927	1204	0.5869	2	1				0	0	0	21939700	18559727	20571484	17585497	10391598	5578440	11226867	6652669	4893432	11839474	9335420	3167528	20515397	32060067	28341717	12459648	20914109	21692948	20745935	19673951	21660484	13097290	19829982	11207598	14425	26607334	37491007	32719755	15214270	30960640
1205.1	{Unknown_ 760.6242 @ 6.04; Unknown_ 760.6295 @ 6.04}		760.624	760.628	6.04	4.9754	4.9923	0.831	0.9663	1205	0.7579	1	1				0	0	0	86153	81684	100217	131423	131147	678910	772763	490031	434311	234885	220612	859198	167624	107538	101412	94731	117929	98059	98716	104170	115151	240326	100877	117531	143233	59748	61563	39943	28121	72687
1208.2	Unknown_ 761.4879 @ 0.36		761.488	761.482	0.36	0.3751	0.363	0.011	0.0018	1208	0.6926	1	1				0	0	0		3844	4278		6159	2147	1527	3149	3396	2399	3298	3294	5332	4467	5621	3115	8167	4761	2573	5037	4987	4907	2766	4721	4820				1192
1210.1	Unknown_ 761.5838 @ 7.15 | 17:0-20:3 PE-d5		761.584	761.587	7.15	6.2925	6.1293	0.9421	0.5559	1210	0.6582	1	1				0	0	0	526131	388194	579351	432282	405422	101595	222551	290555	310073	443114	538102	60220	494300	508156	535217	550635	602079	519165	11402	487545	561499	33027	447422	6526	368807	40909	42084	897695	854040
1212.2	{SM d38:0; [M+H]+@7.40; Unknown_ 761.6580 @ 7.38}	SM 38:0;O2	761.653	761.653	7.4	6.4139	6.4271	0.786	0.8198	1212	0.975	1	1	[M+H]			0	0	0	104346	93893	116194	113271	82950	61631	46441	81105	44586	78862	69409	16649	70231	73169	90810	100061	101778	74752	90789	84847	106727	68382	89298	47524		360161	261867	265760	198158	689842
1215.2	{Unknown_ 762.5224 @ 5.72; Unknown_ 762.5278 @ 5.72; Unknown_ 762.5327 @ 5.70}	PS 16:0_18:1	762.528	762.531	5.72	4.8955	4.7229	0.5931	0.9283	1215	0.6711	1	1			RESOLVED	466	0	0.6711	31610	32612	22805	28587	19226	13230	13117	22594	21852	20327	15593	15218	31264	35274	35305	35770	32645	31479	36710	32812	36442	32277	29211	29266	28925	249825	286081	169460	84818	490675
1216.1	{Unknown_ 762.5975 @ 7.20; Unknown_ 762.6008 @ 7.19}	PC 16:0_18:0	762.601	762.6	7.19	6.203	6.176	0.8981	0.9681	1216	0.9384	1	1				0	0	0	279102	224160	297443	237505	266751	114089	92239	199919	114483	199176	215507	55344	200975	291786	313628	327634	304514	277307	290111	220016	338447	227895	267801	241621	142194	6351131	3481111	3213124	2404385	4875948
1221.11	Unknown_ 764.5195 @ 6.57		764.519	764.52	6.57	5.3937	5.4939	0.8288	0.6086	1221	0.8443	1	1			RESOLVED	468	0	0.8443	237174	217424	198626	201552	132092	91862	66656	96199	21759	50196	48331	30681	111017	144898	128975	90888	141555	111123	129723	116762	135680	76321	136372	115576		1315924	1725123	1234789	1582387	1886184
1221.3	{Unknown_ 764.5221 @ 6.04; PE 38:6; [M+H]+@6.08}	PE 16:0_22:6	764.523	764.522	6.08	4.8509	5.0275	0.8282	0.4642	1221	0.7584	2	1	[M+H]		RESOLVED	467	0	1.6808	242632	235446	238428	212120	130835	54472	68201	94276	41767	60067	50431	34012	104751	134053	123854	115363	142903	108082	132128	114089	146958	77611	138295	116718		1335036	1744460	1304617	1652732	1905276
1221.4	PC 35:6; [M+H]+@6.16	PE 16:0_22:6	764.523	764.522	6.16	5.0853	5.0991	0.8277	0.9262	1221	0.9224	1	1	[M+H]		RESOLVED	467	0	1.6808	242632	230556	238428	212120	130814	54472	68201	93685	41767	60067	50431	33462	102361	131137	120748	115363	142903	97311	125253	112095	144598	77530	123818	115764		1335036	1744460	1304617	1652732	1905276
1222.2	PC 36:6e; [M+H]+@6.01	PC P-36:5	764.559	764.559	6.01	4.9383	4.9662	0.7557	0.9384	1222	0.9003	1	1	[M+H]			0	0	0	119032	102241	107416	66415	91756	50670	50473	52847	28498	42510	59857	27121	68041	103817	97230	61674	91044	65622	81559	49035	105196	70717	79503	39219		253015	123796	318570	129778	99676
1222.3	{Unknown_ 764.5687 @ 6.04; Unknown_ 764.5762 @ 5.99}		764.569	764.563	6.04	5.0557	4.9923	0.7459	0.2882	1222	0.6031	1	2				0	0	0	85683	85818	95143	79114	64943	55125	92472	67293	22512	54117	61411	20653	50646	73102	67137	37188	67143	49522	70993	61116	86887	58287	54373	34702		117236	53350	117372	67959	51078
1222.59	Unknown_ 764.5692 @ 10.21		764.569	764.574	10.21	10.477	10.1805	0.267	0.9023	1222	0.5104	1	1				0	0	0	24824	6653	20077	16156						5376			12626	11420	6572	19941	8136	6362	5394	9062	14369	6142	23547	10518
1222.8	{Unknown_ 764.5507 @ 6.57; Unknown_ 764.5571 @ 6.56; Unknown_ 764.5618 @ 6.61}		764.557	764.556	6.56	5.4349	5.4837	0.6924	0.9322	1222	0.8367	1	1				0	0	0	40796	43792	64639	65113	55789	45583	52935	55196	48347	43681	33776	32643	38626	41019	54063	45475	49185	44466	48811	42353	52788	54685	49412	32046		297490	157976	393584	154672	117287
1224.3	{Unknown_ 764.6744 @ 9.61; TAG 44:2; [M+NH4]+@9.59; Unknown_ 764.6773 @ 9.61}	TG 44:2	764.674	764.676	9.61	9.1493	9.2921	0.8139	0.8913	1224	0.7905	1	1	[M+NH4]			0	0	0	50512	68188	54156	99381	284813	127589	198145	195263	13713	18100	31707	20345	100366	105445	101981	112324	139785	113121	101724	101167	145127	84410	98553	102361	38584	27546	22881	28259	25107	40208
1226.2	Unknown_ 765.6799 @ 6.64		765.68	765.672	6.64	5.551	5.5661	0.1238	0.6952	1226	0.5312	1	1				0	0	0	6001	11532	9173	9471	5897	6659	5074	5584	6366	8887	9836	3667	7173	5145	8481	8173	8673	8958	6806	7194	9179		7859	4385	5692	9952	5907	12206	5415	8811
1227.1	{Unknown_ 765.9857 @ 1.63; Unknown_ 765.9901 @ 1.68}		765.99	765.987	1.68	1.3876	1.5136	0.4283	0.5588	1227	0.7177	1	1				0	0	0	21167	21675	21254	13051	29945	29173	8315	17864	15925	10137	12496	11479	15159	16628	14512	16115	24821	26875	17495	15353	16986	13410	21668	26796
1229.23	{PC 35:5; [M+H]+@5.52; Unknown_ 766.5398 @ 5.53}		766.539	766.537	5.52	4.445	4.5633	0.3002	0.668	1229	0.7321	1	1	[M+H]		RESOLVED	471	0	0.7321	13583	11603	12077	8004	9720	7041	10171	12813			6967		8045	8707	8484	6389	19008	11514	14786	13123	14809	17884	11648	4772
1229.28	{Unknown_ 766.5278 @ 7.01; Unknown_ 766.5349 @ 7.04}		766.535	766.535	7.04	5.9749	6.0025	0.3709	0.8812	1229	0.8796	1	1				0	0	0	14679	18686	17995	18388	17004	10496	10578	17053	8058	10043	11558	8082	9649	11215	12710	14719	19538	13302	14650	14693	15100	15923	12679	12516		53205	35888	44681	51249	56618
1229.3	{PE 38:5; [M+H]+@6.47; Unknown_ 766.5391 @ 6.48}	PE 18:0_20:5	766.539	766.537	6.48	5.2865	5.4032	0.8997	0.8081	1229	0.7937	1	1	[M+H]		RESOLVED	469	0	0.7937	239819	174387	270677	186331	312530	399221	418844	201926	194138	134060	142053	236030	266154	255617	249352	157621	219316	333253	255073	315642	136752	401143	148972	365281		609633	797734	676439	954107	1449030
1229.38	Unknown_ 766.5324 @ 6.00		766.532	766.534	6	4.8823	4.9575	0.5224	0.8956	1229	0.7803	1	1			RESOLVED	470	0	0.7803	32160	38866	38975	33563	25116	36300	33646	17892	9970	17007	19891	10894	18159	24439	21975	22415	32100	21385	23841	20983	23525	21626	21782	23606		179612	214105	186761	215416	22525
1230.1	PC 36:5e; [M+H]+@6.54	PC O-36:5	766.575	766.574	6.54	5.3338	5.4634	0.9795	0.9921	1230	0.8109	1	1	[M+H]		RESOLVED	473	0	0.8109	1363652	1348213	1062355	1285525	1225530	531353	923241	1280920	1299479	1388149	1206567	490957	1356715	1766331	1605366	1694688	1718642	1334090	1469270	1397903	1765131	937068	1726961	987957		101778	163033	131769	66350	174450
1230.17	PC 36:5e; [M+H]+@6.18	PC O-36:5	766.575	766.573	6.18	5.0641	5.1173	0.7564	0.9279	1230	0.8197	1	1	[M+H]		RESOLVED	472	0	0.8197	67574	82153	95178	67120	37817	46885	29264	36559	32426	60291	47627	21980	69920	100082	67677	67641	116055	70087	73162	72613	81707	43670	77451	31424		101778	163033	38274	58608	174450
1230.33	Unknown_ 766.5724 @ 7.33		766.572	766.575	7.33	6.3048	6.3424	0.4825	0.3475	1230	0.7892	1	1			RESOLVED	474	0	0.7892	20551	24416	21732	9771	18650	11326	12117	14964	8660	18619	21678	6796	20950	18623	28721	23085	28875	18454	23477	19991	23294	23166	19518	13704		52299	50208	43792	19626	68650
1230.44	Unknown_ 766.5706 @ 7.02		766.571	766.572	7.02	5.9251	5.9798	0.5162	0.8418	1230	0.813	1	1				0	0	0	21153	31307	21377	32616	18969	9968	10912	9129	11643	14811	23590	12052	26045	18356	30359	24519	29460	19746	23799	18681	24519	26720	23874	24809		30432	43327	20787	22245	29793
1231.1	{Unknown_ 766.6484 @ 7.92; Unknown_ 766.6528 @ 7.93; Unknown_ 766.6599 @ 7.92}		766.653	766.655	7.93	7.5867	7.0962	0.4091	0.1614	1231	0.5298	1	1				0	0	0	16988	14251	10067	12893	10482	10648	9184	10122	11823	12370	15442	6225	19870	21069	20745	21094	21896	18449	15971	19046	21390	19559	19973	15474		169292	140966	107345	127779	226357
1232.1	Unknown_ 766.6807 @ 6.62 | 20:1 SM (d18:1/20:1)-d9	20:1 SM (d18:1/20:1)-d9	766.681	766.678	6.62	5.5465	5.5453	0.9149	0.9775	1232	0.824	1	1				0	0	0	307532	332684	329048	155540	243362	253985	195226	201327	247555	302094	289892	150019	247260	337654	344813	346874	391132	282069	291305	304415	439780	204453	344202	303453	252524	201060	342783	333425	261968	419218
1233.1	{TAG 44:1; [M+NH4]+@9.83; Unknown_ 766.6944 @ 9.82}	TG 44:1	766.692	766.692	9.83	9.5993	9.6036	0.8391	0.9469	1233	0.9179	1	1	[M+NH4]			0	0	0	127115	75058	53228	122252	575825	401975	660448	679922	5950	9961	14614	8017	135767	138118	131576	147622	166234	138796	76648	128557	175724	121367	125983	123935		3320		2159
1234.3	Unknown_ 767.5405 @ 6.50		767.54	767.54	6.5	5.4638	5.4231	0.8137	0.6159	1234	0.9083	1	1			RESOLVED	475	0	0.9083	129381	96584	137778	76715	191256	229385	214924	99197	49576	91160	90040	130165	133908	92879	94397	66652	60572	139218	103638	157126	45872	212632	89993	162980		313227	407532	314258	455341	669791
1234.7	Unknown_ 767.5343 @ 5.97		767.534	767.538	5.97	4.8777	4.9316	0.2289	0.8327	1234	0.6623	1	1				0	0	0	5872	6559	8709	9078	12602	7840	15156	7988	9568		4732	3900	11109	18738	10922	5459	13762	12034	11578	10097	13686	9703	8257	4912		36215	12018	42118	46613
1235.1	Unknown_ 767.5933 @ 5.08		767.593	767.595	5.08	4.2465	4.2251	0.186	0.7784	1235	0.7766	1	1				0	0	0	10853	6957	4267	6760	8970		6718	4175	5300		7962		8536	11112	12300	10342	15806	7046	10931	10307	8447	10999	10071	5367	8686	11130	10372	6581	10729	16883
1236.2	Unknown_ 767.6173 @ 9.34		767.617	767.616	9.34	8.7032	8.9286	0.1995	0.3389	1236	0.7219	1	1			RESOLVED	476	0	0.7219	9576	2296		6484	18954	9163	20888	9766					5923	10169	7175	10545	7317	7176			8890	1593
1236.5	{Unknown_ 767.6242 @ 7.18; Unknown_ 767.6310 @ 7.18}		767.624	767.631	7.18	6.158	6.1643	0.3001	0.8299	1236	0.591	1	1				0	0	0	12473	9966	12760	9955	8933			6625	7568	10953	10227	4193	8885	13346	13905	14804	13165	13158	11634	11815	12984	11009	11630	11395	7918	17884	12683	6470	5988	20878
1237.1	Unknown_ 768.4982 @ 6.73		768.498	768.492	6.73	5.5201	5.6608	0.0687	0.7971	1237	0.5183	1	1				0	0	0	4644	3168			23019	123028	73120	22838	29545	3925	2948	46074	11466	5118			1651		6194	5841		11505	3331	3908		11092	42736	41054	124952	5753
1238.37	{Unknown_ 768.5526 @ 5.91; PC 35:4; [M+H]+@5.94}	PC 35:4	768.553	768.553	5.91	4.7987	4.8804	0.8445	0.9346	1238	0.898	1	1	[M+H]		RESOLVED	477	0	1.6486	96263	165782	127871	108395	161480	70541	94840	109075	79505	92804	101418	32715	165433	188355	173726	167478	154091	139062	144615	126929	164477	122157	154486	143325		29368	29737	9753	10849	36225
1238.47	Unknown_ 768.5434 @ 5.76		768.543	768.547	5.76	4.8683	4.7556	0.8168	0.7179	1238	0.7098	1	1				0	0	0	77803	102733	88209	92794	142667	75780	91066	100656	65481	68288	68638	16841	127899	138808	149070	104426	113492	119011	109569	123551	97879	107069	117566	119119		29403	21887	15246	9271	27969
1238.59	{Unknown_ 768.5457 @ 7.44; Unknown_ 768.5525 @ 7.42}		768.546	768.551	7.44	6.4654	6.476	0.0507	0.6133	1238	0.6437	1	1				0	0	0	9049	5321		8025	6832			3815		4895		4105				5643	7433			4391	5595	5742	6024	5606		94563	69670	69208	19685	71676
1238.7	PC 35:4; [M+H]+@5.67	PC 35:4	768.554	768.553	5.67	4.5868	4.6825	0.8377	0.158	1238	0.7506	2	1	[M+H]		RESOLVED	477	0	1.6486	96263	165782	127109	107624	161480	70541	93652	105338	78963	85307	101418	32715	161928	182265	173726	167478	154070	126696	139302	123359	164477	114872	154486	139254		28630	29507	9833	8859	34466
1238.8	{Unknown_ 768.5494 @ 7.02; PE 38:4; [M+H]+@7.01; Unknown_ 768.5548 @ 7.00; Unknown_ 768.5579 @ 7.06}	PE 16:0_22:4	768.554	768.553	7.01	5.8646	5.9684	0.9353	0.9559	1238	0.8448	1	1	[M+H]		RESOLVED	478	0	0.8448	498168	527621	581292	558378	606005	198982	208275	543925	230362	238415	286361	59655	305814	402259	432752	460771	439098	406826	383183	350685	417070	283255	344101	346730		4864243	3806169	3662824	3005733	5193683
1239.14	Unknown_ 768.5825 @ 7.02		768.582	768.587	7.02	6.0167	5.9798	0.8563	0.8909	1239	0.7233	1	1				0	0	0	175595	124211	118225	172950	242719	184900	200653	199405	84188	113409	93878	74491	151343	102557	111381	234388	150460	208285	104395	103358	113068	147991	222908	186088		946537	1208625	1541092	1480783	1614489
1239.19	{Unknown_ 768.5742 @ 6.29; Unknown_ 768.5809 @ 6.31}		768.581	768.582	6.31	5.0698	5.238	0.8273	0.5038	1239	0.7391	1	1			RESOLVED	480	0	0.7391	39437	35681	29315	23794	1301627	854006	18054	1130558	76413	21236	119145	51966	24857	36528	2184048	1561209	1596378	110966	2086823	1944314	1940879	28853	1489578	1508753	13336	23233	85285	86472	37827
1239.9	Unknown_ 768.5874 @ 6.58	PC O-36:4;PC P-36:3	768.587	768.589	6.58	5.459	5.5042	0.9847	0.9906	1239	0.8589	1	1			RESOLVED	479	0	0.8589	1438564	1794770	1645058	1102638	1391759	828152	1181437	838562	1466022	1898898	1803983	787138	1642613	2619349	2256051	1868603	2414251	1862623	2167669	2144186	2655384	1360674	1977094	1654099	16049	62058	115526	94609	48575	217585
1240.1	TAG 44:0; [M+NH4]+@10.06	TG 12:0_16:0_16:0;TG 14:0_14:0_16:0	768.708	768.707	10.06	10.049	9.9482	0.8224	0.971	1240	0.8357	1	1	[M+NH4]			0	0	0	94593	55484	81658	90656	369711	317779	469938	484909	6525	7382	7662	4468	111909	106847	121317	114354	148305	119508	98387	102669	158523	114348	143569	103797					7945	10007
1241.1	Unknown_ 769.5652 @ 6.30		769.565	769.56	6.3	5.175	5.2285	0.4649	0.9787	1241	0.6129	1	1				0	0	0	24565	20858	17223	32568	16759		7475	88178	18759	116695	143536	5119	11668	18110	15908	26725	91726	16710	16548	21908	16248	17461	20662	30823		23464	26760	24188	15529
1241.8	Unknown_ 769.5584 @ 6.73		769.558	769.559	6.73	5.5298	5.6608	0.8852	0.7878	1241	0.8205	1	1				0	0	0	253759	273733	284897	263616	298612	274471	188418	265878	128111	103795	147943	146856	145120	196976	213686	225433	221659	175273	157985	164910	209063	269122	168756	170609		2447486	1799953	1755868	1486770	2502872
1243.1	Unknown_ 769.6320 @ 9.62		769.632	769.631	9.62	9.136	9.3059	0.5639	0.8762	1243	0.7712	1	1				0	0	0	23171	18563	12969	24757	80656	34718	54637	53735					28218	31338	27825	33009	32088	25538	24286	25608	32289	19955	20724	26004
1244.2	Unknown_ 770.5100 @ 6.63		770.51	770.509	6.63	5.3477	5.5557	0.0781	0.7113	1244	0.6893	1	1			RESOLVED	481	0	0.6893	6057	13255	5714	3899	7020	30904	8189	14058	3817	8118	6171	14107				5351	6309		13411	5273	6472	3177	5693	3562		4255	9392	12537	6688	18813
1245.14	Unknown_ 770.5596 @ 6.70		770.56	770.565	6.7	5.7862	5.629	0.7315	0.5198	1245	0.5971	1	1				0	0	0	64596	71110	67633	70227	85992	70502	61125	77629	60955	30641	38136	53529	31087	73268	58922	58078	55307	51524	43876	44329	54228	74287	46642	48206		694441	571416	572325	466244	807396
1245.16	{Unknown_ 770.5695 @ 6.07; Unknown_ 770.5746 @ 6.09}	PC 35:3	770.569	770.569	6.07	4.9717	5.0187	0.8663	0.9484	1245	0.9021	1	1			RESOLVED	482	0	0.9021	205897	122226	134822	106467	174877	56847	121821	94929	80383	94394	177430	38610	163165	360246	207239	168790	196521	145105	174224	242056	184163	156380	265421	238008		13327	17077	13964	6571	42600
1245.2	PC 35:3; [M+H]+@7.25	PE 18:0_20:3	770.57	770.569	7.25	6.1435	6.2468	0.6906	0.724	1245	0.838	1	1	[M+H]			0	0	0	67122	70228	76484	70093	75036	58515	45486	67926	33350	28417	41584	13275	49004	41997	49367	44320	42867	39427	39478	41857	49490	50201	46490	46715		638720	673284	576133	361754	863484
1245.8	Unknown_ 770.5653 @ 6.13	PC 35:3	770.565	770.567	6.13	5.1556	5.0721	0.8562	0.8966	1245	0.8325	1	1			RESOLVED	483	0	0.8325	199250	92221	176818	101037	116981	63521	123602	79673	77925	58632	91383	22321	170410	211849	205252	118626	171365	154362	151701	147238	191458	151071	248139	237401		19548	37143	11724	12714	50937
1246.15	Unknown_ 770.6038 @ 7.56		770.604	770.604	7.56	6.6154	6.6244	0.1277	0.063	1246	0.9613	1	1				0	0	0			5695	6969				2260			6109	3394	7254	8261	10285	12144	12045	7236	6418		8523	7287	8549	7815		36876	33569	31538	27857
1246.2	{Unknown_ 770.6000 @ 6.76; Unknown_ 770.6036 @ 6.75; PC 36:3e; [M+H]+@6.79}		770.606	770.604	6.79	5.6551	5.725	0.9266	0.9782	1246	0.8019	1	1	[M+H]		RESOLVED	485	0	0.8019	485847	466866	363772	285788	252180	105628	227340	272210	145451	400393	332900	163507	236264	559224	511550	451947	302310	404942	369122	406480	536059	287726	452307	342030		713624	482343	513064	481162	845878
1246.6	{Unknown_ 770.6039 @ 7.14; PC 36:3e; [M+H]+@7.15}	PC O-36:3	770.604	770.605	7.14	6.0643	6.1176	0.8765	0.9562	1246	0.8654	1	1	[M+H]		RESOLVED	484	0	0.8654	187137	296266	177872	162021	252180	62606	83553	139987	131298	163826	161087	21717	192047	284150	254221	471340	234959	204941	219118	170809	236330	175031	209632	142688		704864	494940	281039	484843	850936
1248.2	Unknown_ 771.6055 @ 6.67		771.606	771.609	6.67	5.6954	5.5974	0.855	0.9527	1248	0.7243	2	1			RESOLVED	486	0	1.3913	108287	136356	181107	81735	65170	49670	88279	128841	74200	178725	148542	66287	147722	298708	237175	201176	164996	206027	174835	172043	299720	127444	161777	101648		29804	14037	24221	18917
1248.4	Unknown_ 771.6134 @ 6.60		771.613	771.608	6.6	5.5843	5.5247	0.8481	0.9398	1248	0.667	1	2			RESOLVED	486	0	1.3913	78369	160251	173304	143834	100807	59770	90356	182204	77129	171928	172943	74709	104152	257559	244542	145403	244651	101439	149183	90656	150065	103945	132658	133012		32061			15089
1249.1	Unknown_ 771.6362 @ 6.99		771.636	771.639	6.99	5.9376	5.9458	0.7487	0.8234	1249	0.8464	1	1			RESOLVED	487	0	0.8464	64154	55312	126571	66308	71054	53864	41147	54888	39730	64497	60591	32085	55091	89713	85824	76477	138006	67033	84017	56432	85365	66598	61131	34636		90215	92492	111234	139846	112483
1250.1	{Unknown_ 771.6419 @ 9.83; Unknown_ 771.6475 @ 9.84}		771.648	771.647	9.84	9.5925	9.6182	0.6376	0.9315	1250	0.893	1	1				0	0	0	33184	19975	16096	30572	114818	74011	123162	137764					41760	37737	34927	40758	50221	41205	21774	35865	47534	32901	34011	34266
1251.1	Unknown_ 772.0720 @ 6.72		772.072	772.077	6.72	5.6413	5.6501	0.1539	0.9452	1251	0.6122	1	1				0	0	0	11868	6435	8893	5572	6180		7005	7471	5774	7794	6725		10866	12804	14550	6235	10431	9586	9832	10162	7940	7677	8502	3952		7057	11318	9344	4352	11121
1252.11	Unknown_ 772.5469 @ 5.52		772.547	772.548	5.52	4.5116	4.5633	0.1849	0.5708	1252	0.83	1	1				0	0	0	6507	8575	5404	5635			8856	7612			4532		12189	10674	13433	10149	14106	7261	10622	8248	8829	7697	8511	7297
1252.19	Unknown_ 772.5226 @ 6.61		772.523	772.525	6.61	5.5722	5.535	0.3168	0.9014	1252	0.7436	1	1			RESOLVED	489	0	0.7436	7111	11898	11244	5700	17035	157216	35023	23253	6637	12557	18989	40886	9162	12310	7448	4653	8589	5482	13852	12861	8947	29495	6423	17587		28734	35917	39827	36166	50540
1252.27	Unknown_ 772.5209 @ 6.86		772.521	772.525	6.86	5.7737	5.8012	0.2661	0.4496	1252	0.7477	1	1			RESOLVED	488	0	0.7477	6318	11657	7603	5341	15932	152479	24461	22820	4423	11248	18382	39800	5725	11853	7581	4410	6697	5601	11671	9750	8933	24511	5945	24888		27439	35435	34230	36391	48415
1253.17	Unknown_ 772.5824 @ 6.44		772.582	772.579	6.44	5.3407	5.3635	0.964	0.8009	1253	0.7817	2	1			RESOLVED	490	0	1.7397	719943	980385	594959	301872	972895	475869	712594	586225	463465	718298	626060	186494	1152896	1422709	1385703	864427	849453	780912	1032170	994857	1183493	468412	1105079	566136	8348	113977	163563	75203	149487	194890
1253.5	PC 35:2; [M+H]+@6.05		772.586	772.582	6.05	4.9536	5.0011	0.4667	0.3496	1253	0.7434	1	1	[M+H]			0	0	0	24444	15429	18216	15393	17451	10361	21236	13398	11842	21331	11923	9995	23265	20294	42261	30071	19540	13248	23150	16199	33389	25265	11029	26061		11034	6247		6198
1253.6	{Unknown_ 772.5844 @ 6.53; Unknown_ 772.5870 @ 6.58; Unknown_ 772.5871 @ 6.51}	PC 35:2	772.584	772.584	6.53	5.475	5.4533	0.9658	0.9873	1253	0.958	1	1			RESOLVED	490	0	1.7397	725274	1011252	836974	359454	981671	478336	724470	706177	456158	765663	676132	190604	1140215	1415210	1395394	936053	1203051	773744	1041101	990531	1245788	504958	1132292	635893	4619	116728	163057	75161	154938	197577
1254.1	PC 36:2e; [M+H]+@7.20	PC O-36:2	772.622	772.621	7.2	6.1724	6.1878	0.856	0.9589	1254	0.893	1	1	[M+H]		RESOLVED	491	0	0.893	84121	85831	132398	165185	142294	56214	38920	88291	88122	155584	170401	21095	196660	250292	245786	258979	247291	190803	238917	187354	236401	122133	108670	87738		489536	334329	359951	236381	472839
1254.6	Unknown_ 772.6225 @ 7.57	PC O-36:2	772.622	772.621	7.57	6.5815	6.6369	0.8266	0.8403	1254	0.8752	1	1				0	0	0	84022	85836	27960	166185	141611	56240	16513	9471	88002	158600	171106	22489	192484	234354	242797	28055	246685	188528	236989	186351	29730	120594	108220	96300		306422	260028	246193	98952	347739
1255.1	Unknown_ 772.6412 @ 6.94		772.641	772.641	6.94	5.9424	5.8897	0.7087	0.7225	1255	0.9317	1	1			RESOLVED	492	0	0.9317	32850	71336	78424	49972	95950	53261	39071	36878	12482	88698	67992	26408	39661	45351	79282	37056	53034	25749	31754	88636	78816	42241	77386	54574		210530	218479	236689	228148	306727
1256.2	Unknown_ 772.7176 @ 9.63		772.718	772.716	9.63	9.2843	9.3198	0.5839	0.2018	1256	0.8385	1	1			RESOLVED	493	0	0.8385	29593	25272	20281	46830	20325	11322	15602	24831	18179	11258	12444	12664	47028	32293	28603	40710	65417	33361	35579	35578	51053	28438	41027	36611	37947	67214	37172	48897	42918	42982
1258.1	{Unknown_ 773.5788 @ 6.43; Unknown_ 773.5841 @ 6.44}		773.584	773.584	6.44	5.3453	5.3635	0.9387	0.9866	1258	0.9676	1	1				0	0	0	527812	499961	272897	189247	467022	245354	371000	302927	274031	427392	358833	129981	343375	697296	686615	410147	443338	465400	560739	508874	604250	348896	590504	265097	201289	54523	104889	99670	43377	162944
1260.4	{Unknown_ 773.6508 @ 7.46; SM d39:1; [M+H]+@7.48}	SM 39:1;O2	773.651	773.654	7.46	6.5018	6.5005	0.8931	0.9579	1260	0.8235	1	1	[M+H]		RESOLVED	494	0	0.8235	304776	262586	232553	246400	232641	110254	196915	118258	137777	146055	170678	40218	230064	241785	268388	256851	276289	221340	198582	207694	284465	224699	247120	203847		120321	78100	99264	89124	108177
1260.7	{Unknown_ 773.6569 @ 10.07; Unknown_ 773.6637 @ 10.08}		773.664	773.663	10.08	10.0391	9.9789	0.4046	0.9463	1260	0.7982	1	1				0	0	0	12368	9137	10633	11337	35153	29052	41544	45255					12697	13860	15946	17012	18417	13101	13851	14859	22847	19506	19009	15081
1261.17	{Unknown_ 774.5414 @ 6.72; Unknown_ 774.5486 @ 6.70}		774.549	774.544	6.7	5.4062	5.629	0.7611	0.8256	1261	0.5991	1	1			RESOLVED	499	0	0.5991	70679	83759	126344	79581	30069	85421	67389	26589	32292	68338	68408	34010	76391	118126	98837	83717	86675	58847	64438	75650	91584	47889	68780	43647	3298	357363	377619	377046	164099	374588
1261.41	{Unknown_ 774.5608 @ 5.54; Unknown_ 774.5660 @ 5.53}		774.561	774.564	5.54	4.5535	4.579	0.6876	0.8679	1261	0.754	1	1			RESOLVED	496	0	0.754	43810	53219	44701	42654	33226	17866	39796	38337	19701	19029	34117	12500	48889	69532	64217	60103	60792	46836	57244	48035	54936	48755	60253	43941
1261.56	{Unknown_ 774.5379 @ 6.14; Unknown_ 774.5430 @ 6.13}		774.543	774.546	6.13	5.2911	5.0721	0.0524	0.5807	1261	0.6141	1	1			RESOLVED	498	0	0.6141		4346					1839	6007	7597		5330	11384			5037			8346	8648	3595	6226	7999	4484	5125		14829	21028	11799	8950	11198
1261.57	{Unknown_ 774.5364 @ 7.31; Unknown_ 774.5429 @ 7.31}		774.536	774.541	7.31	6.1674	6.3184	0.4851	0.9004	1261	0.6198	1	1			RESOLVED	497	0	0.6198	24461	20756	20625	22177	15997	81397	57552	10408	23976	16559	25859	16727	20114	19593	21059	18701	29488	19816	18467	16230	24274	19338	16138	15148		38939	30219	33730	64976	76911
1261.81	Unknown_ 774.5628 @ 4.54		774.563	774.563	4.54	3.8154	3.8214	0.8431	0.4044	1261	0.8786	1	1			RESOLVED	495	0	0.8786									100200	51069	72430	35534		4093			179262	144827	151420	142518	153458	132399	132354	134134
1262.1	Unknown_ 774.6024 @ 6.99	PC 35:1	774.602	774.6	6.99	5.953	5.9458	0.9257	0.976	1262	0.8565	1	1			RESOLVED	500	0	0.8565	372458	383015	428992	389495	434353	133431	193498	395359	132978	227949	203785	49309	358980	412019	484200	509399	430031	337142	306734	298451	425244	250911	311854	310165		1422991	1052177	999866	645782	1355577
1263.1	Unknown_ 774.6341 @ 7.69		774.634	774.636	7.69	6.6817	6.788	0.6869	0.8648	1263	0.7737	1	1				0	0	0	42189	33537	33739	31882	60528	50084	63906	46098	38300	13872	30310	21749	56358	55925	50532	45796	76493	51003	45398	46063	43219	51348	37610	37141		268810	214914	194445	80942	252995
1264.2	Unknown_ 775.5232 @ 5.75		775.523	775.524	5.75	4.8069	4.7474	0.3741	0.9157	1264	0.7844	1	1			RESOLVED	501	0	0.7844	18894	14106	13376	15322	8392		7360	13730	12476	10399	9530	9988	9804	18240	13725	14107	22358	20864	24790	19938	14459	21182	18951	10612	10035	22384	31679	12074	15415	42436
1268.1	{Unknown_ 776.2273 @ 5.58; Unknown_ 776.2339 @ 5.59}		776.234	776.232	5.59	4.3184	4.6186	0.7001	0.8854	1268	0.6466	1	1				0	0	0	45346	76768	235814	172034	17224	24618	51461	75816	33695	36145	51608	19010	34952	52832	60920	116154	23571	47800	37018	52805	24183	51718	25733	50525	63218	51402	66243	46289	77872	93027
1269.1	Unknown_ 776.5245 @ 5.42		776.524	776.52	5.42	4.5248	4.4853	0.5721	0.7064	1269	0.6988	1	1			RESOLVED	502	0	0.6988	30805	42356	33718	37064	26592	14561	32741	17724	10256	6740	17013	4200	29107	40343	43311	34316	35850	28813	25371	22372	35887	26335	12867	26718		13649	15951	6669	6535	25327
1270.1	Unknown_ 776.5546 @ 7.51		776.555	776.556	7.51	6.4472	6.5622	0.7486	0.122	1270	0.7229	1	1				0	0	0	89949	71788	87123	71218	55913	24309	23290	43966	47908	55162	48732	9809	52883	69634	86858	71262	73797	67341	66350	59971	72212	60348	81326	62290		1759548	1177791	1041323	607231	1456359
1270.11	Unknown_ 776.5761 @ 5.95		776.576	776.578	5.95	4.9715	4.9145	0.8014	0.9209	1270	0.8453	1	1			RESOLVED	504	0	0.8453	82018	95801	76640	73086	95187	48298	54521	71222	44783	60997	61795	19673	120946	145174	145078	87415	115903	103826	114104	98381	116299	84311	100115	127253		22902	9082	25088	10398
1270.12	Unknown_ 776.5955 @ 5.99		776.596	776.59	5.99	5.0517	4.9489	0.725	0.8404	1270	0.6526	1	1			RESOLVED	507	0	0.6526	55256	64654	66230	67932	72090	45927	44824	54069	34815	48073	48301	19346	69541	65138	65067	74003	57607	57571	59804	43461	65959	49035	53999	45932		7335		4534	6893
1270.18	Unknown_ 776.5588 @ 7.01	PE P-18:0/22:6	776.559	776.558	7.01	5.9794	5.9684	0.7513	0.8872	1270	0.9459	1	1			RESOLVED	503	0	0.9459	101653	75581	99704	85350	61470	23130	20288	38253	49767	72978	54734	16823	52418	70442	86977	79931	80558	65408	65823	60829	76232	78493	62645	64405		1983151	1237874	1097594	699905	1998012
1270.33	{Unknown_ 776.5557 @ 6.88; Unknown_ 776.5593 @ 6.83}		776.556	776.557	6.88	5.6021	5.8232	0.7483	0.2051	1270	0.6567	2	1			RESOLVED	506	0	0.6567	92709	73153	90922	74299	56269	20417	20568	44122	37183	57393	50371	10717	57368	69776	88058	74377	83936	66787	66556	60573	74347	64025	64232	63023		1831540	1222733	1067397	631978	1833498
1270.71	Unknown_ 776.5541 @ 6.46		776.554	776.551	6.46	5.4237	5.3833	0.4213	0.1776	1270	0.7385	1	1			RESOLVED	505	0	0.7385	5308	16529		16223					13852	21950	18462	6146	21878				24091	9926		30611	4705		16902	11740		56124	155566	59099	51600	90792
1271.1	Unknown_ 776.6112 @ 7.38	PC 35:0	776.611	776.616	7.38	6.4305	6.4028	0.1322	0.3507	1271	0.7118	1	1				0	0	0				4218	12875	10839	14720	9732				10968		6761	7385	4740	8569	5900	4408		7316		2897			32817	84744	182877	144906	53218
1272.1	{Unknown_ 777.5413 @ 6.28; Unknown_ 777.5482 @ 6.28}		777.541	777.541	6.28	5.1731	5.2097	0.3887	0.8224	1272	0.8698	1	1				0	0	0	20268	21253	19698	15428	12202	13371	14283	14510	8484	10848	12887	4812	18903	24535	20016	9815	24792	14231	23320	14335	25382	15198	21486	12502		17926	40019	32123	32189	54594
1273.1	Unknown_ 777.5786 @ 6.20		777.579	777.583	6.2	4.9559	5.1355	0.6804	0.8662	1273	0.6353	1	1				0	0	0	43885	42606	34893	36629	44507	24848	26123	38386	18744	31220	27555	9229	58074	66809	55124	55201	57376	48244	62313	56575	52905	43248	48328	57336		8748		10704	2386
1274.1	Unknown_ 778.2353 @ 5.65		778.235	778.231	5.65	4.3179	4.6665	0.5737	0.833	1274	0.5206	1	1				0	0	0	26114	41991	145002	103819	10210	14847	29829	32365	17401	21151	32205	8098	21705	30163	36159	68524	13876	28012	20675	32166	13020	28186	14187	27825	39118	30472	36609	29712	46335	55190
1275.1	Unknown_ 778.4991 @ 5.73		778.499	778.498	5.73	4.8849	4.7311	0.3554	0.5813	1275	0.792	1	1				0	0	0	12180	12900	15160	7569	25229	15468	33305	43912	13640	12371		10888	16253	11513	5829	5967	14209	13347	13460	14127	10499	16952	11427	7785	5279
1276.18	Unknown_ 778.5356 @ 5.28		778.536	778.537	5.28	4.3959	4.3774	0.6385	0.877	1276	0.8614	1	1			RESOLVED	508	0	0.8614	51927	55568	53940	36359	45045	22109	28648	47044	15690	10730	20383	6477	41960	50896	47045	39359	43355	34542	35675	31714	43104	37542	20559	34762		28583	26689	22288	28814	30854
1276.4	{Unknown_ 778.5318 @ 5.84; Unknown_ 778.5373 @ 5.88}		778.532	778.535	5.84	4.832	4.8217	0.8133	0.9458	1276	0.7817	1	1			RESOLVED	510	0	0.7817	125443	126346	56275	63503	106096	64113	57304	84520	49527	43340	33123	30846	106342	132746	122741	113607	100285	112124	113108	102231	110168	82938	130811	92285			12213
1276.8	{Unknown_ 778.5338 @ 5.73; Unknown_ 778.5385 @ 5.76}		778.538	778.535	5.76	4.7424	4.7556	0.8153	0.9444	1276	0.7895	1	1			RESOLVED	509	0	0.7895	125350	94655	58251	68521	107955	64810	58231	83587	55927	50578	31078	30839	111653	136365	121422	125421	98427	103334	112027	101557	110905	107042	113886	105793		32309	25305	23644	28555	28885
1277.6	{Unknown_ 778.5733 @ 7.35; PE 40:6e; [M+H]+@7.36; Unknown_ 778.5772 @ 7.36}		778.577	778.574	7.36	6.4163	6.3786	0.6513	0.2451	1277	0.743	1	1	[M+H]		RESOLVED	512	0	0.743	30709	39922	28612	38348	23643	22889	20597	13385	43295	53983	50239	7631	47055	55196	33159	27828	54707	47205	47086	54070	52521	50641	38829	28578		1369396	903079	810653	346971	1186918
1277.7	Unknown_ 778.5732 @ 7.24	PE P-18:0/22:5	778.573	778.574	7.24	6.1804	6.235	0.6052	0.7733	1277	0.8595	1	1			RESOLVED	511	0	0.8595	30723	39912	27688	30849	23533	22868	20536	14449	15815	38166	48876	10430	36228	55312	33140	25302	30142	47330	47205	54048	52513	50685	38810	28600		1389975	924371	829546	356177	1148056
1278.2	Unknown_ 778.6092 @ 6.30		778.609	778.607	6.3	5.5603	5.2285	0.0899	0.7769	1278	0.5475	1	1				0	0	0	6601	6531	8030	8993	5882	12314	14379	5424			7826			6524	5538	5747		5203	3771		6655		4110	5083		10548	10013	8062	6489
1279.1	{Unknown_ 778.6390 @ 9.69; Unknown_ 778.6457 @ 9.68}		778.639	778.636	9.69	9.2946	9.4035	0.2343	0.9806	1279	0.6685	1	1			RESOLVED	513	0	0.6685	8865	9870	9728	12558	6107	10155	11038	9701		4065	9140	4213	9389	9167	9836	15424	9387	12539	4965	11491	10276	9860	9650	8029	10955	7537	6365	3986	6660	13208
1280.2	Unknown_ 778.6950 @ 9.73		778.695	778.692	9.73	9.4287	9.46	0.2072	0.7941	1280	0.7039	1	1			RESOLVED	514	0	0.7039	7163	8621		9541	26398	8573	25100	25844					9150	9564	7648	7657	14655	9197	7937	8032	13112	6686	8871	9068
1282.8	{Unknown_ 779.5510 @ 6.69; Unknown_ 779.5561 @ 6.72}		779.556	779.56	6.72	5.659	5.6501	0.4478	0.6402	1282	0.7506	1	1			RESOLVED	515	0	0.7506	18308	13887	16156	15495	19133	149044	72246	14725	43880	17310	13291	86796	14066	25399	22792	9510	21482	21041	21824	17441	27405	13812	13901	15578		23110	24907	52808	68398	28423
1284.1	Unknown_ 779.6103 @ 6.66		779.61	779.605	6.66	5.6195	5.5869	0.2471	0.929	1284	0.6082	1	1				0	0	0	6608	15065	14818	9341	7973	411103		7375	8967	14107	18553	180735	9330	9001	9346	12205	565408	9483	15079	8707	15533	9434	11995	10036
1285.4	Unknown_ 779.6323 @ 7.55		779.632	779.631	7.55	6.4159	6.6119	0.2388	0.6071	1285	0.7091	1	1			RESOLVED	516	0	0.7091		7891				8260	7480	6591		14482	14442	6693	16436			4573	8937	12088	9906	9711		15167	12064	10698	23851	41513	30641	43209	92348
1286.1	Unknown_ 779.6877 @ 9.57		779.688	779.691	9.57	9.3451	9.2371	0.1697	0.57	1286	0.6794	1	1				0	0	0	9767	7176	6564	8217	33702	14524	24775	23240					3513	12477	7189	11349	11039	7678	5601	4003	8656		6650	6937
1287.2	{Unknown_ 780.0346 @ 6.24; Unknown_ 780.0412 @ 6.26}		780.041	780.045	6.26	5.0793	5.191	0.7161	0.8283	1287	0.7172	1	1			RESOLVED	517	0	0.7172	58643	60369	53919	56966	53194	37446	31106	41899	41205	43887	45306	27772	50324	67529	62752	35903	58504	64761	65950	52779	67027	63726	64677	46990		20945	29891	23080	26548	26585
1288.1	Unknown_ 780.5252 @ 6.76		780.525	780.528	6.76	5.4344	5.6928	0.0857	0.5178	1288	0.5994	1	1				0	0	0	3327			5511	5074	60791	27697	7527	9740			40326	6028			2073		5612		6426	3075		7136	8102		7076	7131	7419	9850
1289.18	{Unknown_ 780.5460 @ 5.68; Unknown_ 780.5530 @ 5.71; Unknown_ 780.5597 @ 5.72}	PC 36:5	780.553	780.553	5.71	4.704	4.7148	0.9844	0.9926	1289	0.9822	1	1			RESOLVED	518	0	0.9822	2167054	3216602	1698079	1547461	2234723	2000412	1445336	2047835	329510	540711	556244	339841	1686682	2048460	1723771	1828789	1852383	1389663	1828233	1469332	1676010	1291892	1562631	1213392		158268	172993	64260	127783	172116
1289.3	Unknown_ 780.5527 @ 4.71		780.553	780.551	4.71	4.009	3.9466	0.6326	0.2393	1289	0.782	1	1			RESOLVED	519	0	0.782									25262	9824	24676	9446					44448	36720	36036	36087	36580	56639	36387	33260
1289.57	{Unknown_ 780.5499 @ 6.28; Unknown_ 780.5542 @ 6.30}		780.554	780.551	6.3	5.1845	5.2285	0.9281	0.9983	1289	0.7574	1	1			RESOLVED	520	0	0.7574	441570	453109	373767	407996	223877	70906	142019	166517	277978	315065	261426	83836	407778	490639	496481	278788	536420	203868	478914	348567	528119	274289	468732	402280		69449	81912	82792	75875	116902
1290.1	{Unknown_ 780.5899 @ 6.77; PC 37:5e; [M+H]+@6.76}		780.591	780.589	6.76	5.5379	5.6928	0.7857	0.9015	1290	0.7802	1	2	[M+H]		RESOLVED	522	0	1.5126	99203	88421	118179	71778	83081	211611	188333	71992	129200	80605	79269	85476	56679	63661	122665	48827	65249	89473	76920	80311	118200	114753	60352	68237	10160	36069	104946	130255	97299
1290.12	{PE 40:5e; [M+H]+@7.66; Unknown_ 780.5920 @ 7.62}	PE P-18:0/22:4	780.591	780.589	7.66	6.8188	6.75	0.4716	0.6721	1290	0.8274	1	1	[M+H]		RESOLVED	521	0	1.6115	26936	17200	16739	14660	15567	9312	15099	10875	10107	13008	17944	9005	21960	19389	19678	23875	21709	24715	21811	18891	27331	19533	23385	20801	10706	1350259	1168856	1137024	568885	1450443
1290.2	Unknown_ 780.5916 @ 6.55		780.592	780.589	6.55	5.3793	5.4736	0.7629	0.4331	1290	0.7324	2	1			RESOLVED	522	0	1.5126	96918	87037	118706	71547	48363	70071	108755	69948	68861	113262	79820	122956	59305	61984	126813	56014	65414	86979	77007	51857	109881	65150	38920	51316		22927	12710	28027	12844	17613
1290.23	Unknown_ 780.5885 @ 7.46	PE P-18:0/22:4	780.588	780.59	7.46	6.6332	6.5005	0.3963	0.1399	1290	0.7841	1	1			RESOLVED	521	0	1.6115	15596	11870	12789	16931	15167	2404	9677	10010	7280	12289	18898	6515	13122	15094	16930	20575	15256	15248	14780	15247	21039	14428	17337	18592	13039	1349871	1172428	1113943	391324	1407371
1290.52	Unknown_ 780.5852 @ 7.28		780.585	780.587	7.28	6.143	6.2825	0.5095	0.1263	1290	0.711	1	1			RESOLVED	523	0	0.711	22872	17169	7358	8229	43050	199684	155505	18252	101437	9732	15864	83404	41336	25154	9949	15363	16307	20705	21983	29469	23820	64144	21804	14358	5716	259963	162445	151437	149300	226132
1290.77	Unknown_ 780.5800 @ 7.68		780.58	780.582	7.68	6.4221	6.7753	0.4574	0.1228	1290	0.6003	1	2				0	0	0	24212	19501	18069	21970	15072	12442	12993	11402	11233	11808	17839	8238	20454	18695	20323	21573	19341	18384	17167	18157	41406	23066	18311	18833	22930	1070044	1035837	880973	415915	1055759
1292.1	Unknown_ 780.6291 @ 7.27		780.629	780.635	7.27	6.2744	6.2706	0.9729	0.6436	1292	0.6587	1	1				0	0	0	1004995	1063401	1118662	907083	988168	320235	377043	939153	526811	820750	1019787	174800	885343	1151318	1255980	1144457	1304137	1318834	1070439	952983	1317450	902716	1027143	1034304	873390	1832094	1477131	1476637	1239642	1895680
1293.12	Unknown_ 780.6897 @ 9.96		780.69	780.692	9.96	9.3371	9.7961	0.2437	0.1564	1293	0.5373	1	1				0	0	0	5670	3715	7162		44124	16244	35865	38874					9270	10791	9010	8877	10360	15940	9952	7287	9890	11210	11730	6512
1293.4	{TAG 45:1; [M+NH4]+@9.96; Unknown_ 780.7098 @ 9.96}		780.708	780.707	9.96	9.8265	9.7961	0.4425	0.9336	1293	0.8294	1	1	[M+NH4]		RESOLVED	524	0	0.8294	17333	10284	8253	15676	58216	21572	54841	48304					13095	17210	21637	17565	22095	20026	12731	15737	17458	19224	18371	14956
1298.1	{Unknown_ 781.6170 @ 7.17; Unknown_ 781.6204 @ 7.17}		781.62	781.619	7.17	6.1665	6.1526	0.8547	0.9554	1298	0.9	1	1			RESOLVED	525	0	0.9	152426	133235	148152	114446	170493	105680	100031	186677	176221	109347	109162	43729	248564	254952	140598	126778	143496	199743	166195	153857	146059	208059	176733	125735	105869	277215	311060	268008	288561	329543
1298.8	SM d40:4; [M+H]+@5.82		781.622	781.622	5.82	5.1086	4.805	0.6053	0.505	1298	0.7347	1	1	[M+H]			0	0	0	35079	29919	99264	57200	123983	134805	239729	80489	25105	49232	36980	48905	32031	26304	24032	22269	23647	25555	32086	16257	31996	24768	26161	24208	6111	29811	21395	31016	28270	57349
1300.1	Unknown_ 781.7002 @ 9.82		781.7	781.705	9.82	9.6925	9.5891	0.1345	0.7991	1300	0.5915	1	1				0	0	0	5447	8202		6493	28461	16785	37970	27292					6721	7396	7395	6118	9328	12739	6781	7260	10189	8467	6677	5941
1301.2	Unknown_ 782.0649 @ 6.24		782.065	782.061	6.24	5.1096	5.1724	0.7137	0.7943	1301	0.712	1	1			RESOLVED	526	0	0.712	62955	62737	64079	68510	40419	44683	60694	79275	51717	48627	26397	17350	53846	58304	81454	45639	68256	61382	84913	29333	48903	33590	45879	37282		3552	7741		6190
1303.3	{Unknown_ 782.5628 @ 6.67; Unknown_ 782.5669 @ 6.70}		782.567	782.566	6.7	5.637	5.629	0.9454	0.9968	1303	0.9475	1	1				0	0	0	431020	515593	609242	588729	222800	187854	328237	193989	292882	480765	458644	222503	421601	623056	539971	488657	650757	473322	502411	467550	613553	293962	500456	431893	2736	226380	359921	316065	133085	357132
1303.43	{Unknown_ 782.5681 @ 6.24; Unknown_ 782.5737 @ 6.21}	PC 36:4	782.568	782.568	6.24	5.0879	5.1724	0.9986	0.9995	1303	0.9117	1	1			RESOLVED	527	0	0.9117	19178132	20305834	17432253	18848290	13053780	4633219	5289801	6879512	8870505	12722933	14939300	2975880	17032199	24838155	22930033	20185174	25211187	16267553	19649875	16045430	24196513	13590255	19847516	13588706	30862	5188896	7578140	5924554	7564807	8220423
1303.52	Unknown_ 782.5648 @ 5.90	PC 18:2_18:2	782.565	782.569	5.9	4.7992	4.872	0.9926	0.9928	1303	0.7341	1	1				0	0	0	2608061	3528233	2093370	1869550	6761838	4668083	4356280	2364158	1363396	1764768	1849648	1310554	3252341	5940693	4014685	3929479	23514745	3953676	3897855	3159349	22084570	13416889	3378359	3590392		126272	97207	39502	17460
1303.77	Unknown_ 782.5710 @ 7.20		782.571	782.563	7.2	6.1831	6.1878	0.6256	0.3118	1303	0.5682	1	1			RESOLVED	528	0	0.5682	26362	55364	71033	42612	39897	34945	44384	58788	24456		17791	19761	21065	7693	58139	23396	44317	69040	39721	19845	24375	41347	10850	27020		13139	31012	22375	19000
1304.1	Unknown_ 782.6037 @ 7.03	PC O-37:4	782.604	782.606	7.03	5.7875	5.9911	0.7665	0.8907	1304	0.7131	1	1				0	0	0	58318	75452	54487	61405	125701	36466	142514	66083	89249	77257	77491	117644	108269	82784	59680	69518	58213	55227	87993	60037	63792	104071	47855	80178	3019	55421	21109	53859	26720	83100
1305.1	TAG 45:0; [M+NH4]+@10.18	TG 14:0_14:0_17:0;TG 14:0_15:0_16:0	782.724	782.723	10.18	10.2684	10.1338	0.3979	0.9728	1305	0.7343	1	1	[M+NH4]			0	0	0	8004	6858		10826	15640	19363	27116	34131					12009	9234	13970	15185	18782	13382	12882	16477	18702	17770	18219	13002
1306.1	Unknown_ 783.0673 @ 6.68		783.067	783.069	6.68	5.6257	5.6079	0.5511	0.9749	1306	0.8356	1	1				0	0	0	32063	32271	37629	29286	18948	28689	33724	29024	14597	23965	26772	9699	24185	49144	27795	22038	37813	20623	29958	18430	23293	19353	18525	24421			4799		2178
1307.1	Unknown_ 783.5146 @ 6.26		783.515	783.514	6.26	4.8724	5.191	0.599	0.8925	1307	0.6722	1	1				0	0	0	70119	16842	47929	6522	84585	629352	303882	85006	64026	18642	18821	226999	24405	11862	10118	7166	8317	30158	31927	86234	7599	140841	13874	145390		35941	6969	31926	47087	9451
1308.1	Unknown_ 783.5632 @ 5.84		783.563	783.572	5.84	4.8066	4.8217	0.9788	0.9876	1308	0.5735	1	1				0	0	0	609721	1258337	822761	782877	2127692	747412	856661	693453	875242	703549	738840	137168	1324227	2253923	1542542	1440200	1803552	1273927	1682629	1503529	1703358	1707566	1378617	1476361		50474	59932	25078	24425
1308.1	Unknown_ 783.5772 @ 7.15		783.577	783.572	7.15	5.9951	6.1293	0.519	0.4137	1308	0.6425	1	1				0	0	0	19187	17618	34899	26720	20708	21519	15485	27449	32915	16579	28759	9030	22187	7439	30518	23770	23336	42342	34598	21341	32107	22351	18990	23082	32421	38588	13181	23758	17911
1310.1	Unknown_ 783.6085 @ 7.01		783.609	783.608	7.01	5.8131	5.9684	0.7306	0.6835	1310	0.8295	1	1				0	0	0	56212	61096	32700	56885	76534	100781	109690	65935	46559	51710	41910	59296	80588	80870	62453	48780	30105	40274	106924	45032	43359	105311	57285	78348		32627	23419	27618	15547	38712
1311.1	{Unknown_ 783.6316 @ 7.41; Unknown_ 783.6384 @ 7.38}		783.632	783.635	7.41	6.4103	6.4393	0.3692	0.5293	1311	0.7683	1	1				0	0	0	15235	17235	16597	10653	8424	9094		9292	9237	14322	13922	4405	13145	10121	15274	17414	19600	13269	13271	15156	19694	10343	21088	14022		36690	23003	19859	16564	53007
1311.1	{SM d40:3; [M+H]+@6.75; Unknown_ 783.6376 @ 6.77}		783.638	783.637	6.77	5.6374	5.7035	0.8682	0.9423	1311	0.8926	1	1	[M+H]			0	0	0	190957	167236	221353	174857	144882	100066	120770	122751	99194	169734	172205	73939	134814	323306	272935	123786	179641	152422	207767	203891	281310	171255	143328	131988	7723	50232	46876	34991	35187	38301
1312.1	Unknown_ 784.5127 @ 5.70		784.513	784.513	5.7	4.886	4.7067	0.2043	0.9106	1312	0.7236	1	1			RESOLVED	529	0	0.7236	20769	7062	6239	7593	17779	112900	56203	31922	10215	5652	3674	28095	8255	9456	7406	8964	6857	7148	12313	10303	9034	16658	8009	8344	5916	16778	29397	5743	7938	47994
1313.1	Unknown_ 784.5835 @ 6.39	PC 36:3	784.583	784.584	6.39	5.2694	5.3147	0.9982	0.999	1313	0.9184	1	1				0	0	0	19314362	16990429	9527437	11722253	7817616	7575515	7653140	6368181	5717640	12495871	5925751	1145917	24899435	28995781	28918392	17326652	24928204	15125929	22751137	15379605	16996498	11207477	23140936	8780841		1042839	1237516	1017391	1442646	2864163
1313.7	Unknown_ 784.5837 @ 7.20		784.584	784.583	7.2	6.2003	6.1878	0.6425	0.868	1313	0.8949	1	1			RESOLVED	530	0	0.8949	40315	37662	6565	35788	39781	13264	28760	31904	20894	36682	33264	5493	24635	96606	37633	49199	48453	54645	42765	39255	50661	40649	35415	44735	12643	139551	77318	70878	69804	24506
1315.1	{Unknown_ 784.6657 @ 7.92; HexCer-NS d40:1; [M+H]+@7.93}	HexCer 18:1;O2/22:0	784.666	784.665	7.92	7.0991	7.0832	0.1468	0.7736	1315	0.8484	1	1	[M+H]			0	0	0	12840	8519	6273	6559		6251	6141	5662	5673	7279	6881	1689	9803	8314	10675	11094	10266	11523	10851	6970	12115	7700	9498	7700		116974	70581	75524	101600	251978
1317.1	{Unknown_ 785.0866 @ 6.89; Unknown_ 785.0928 @ 6.91}		785.087	785.084	6.89	5.6734	5.8342	0.592	0.4827	1317	0.7316	1	1				0	0	0	33083	30693	29702	34056	38941	19695	31295	21820	20521	28074	25367	14890	33295	38917	38164	34732	26400	25890	27254	26983	40780	31373	31982	28370		12110	12818	10859	7779	13677
1319.2	Unknown_ 785.5821 @ 5.92		785.582	785.579	5.92	4.796	4.8889	0.9249	0.8911	1319	0.7416	1	1			RESOLVED	531	0	0.7416	391104	414834	403740	424131	288994	146880	123622	217479	257549	299631	339835	104010	351528	438341	413825	419475	457337	325700	363988	343988	440798	310147	230046	300850
1320.7	Unknown_ 785.6010 @ 6.31	17:0-18:1 PG-d5	785.601	785.602	6.31	5.4519	5.238	0.9945	0.8914	1320	0.7575	1	1				0	0	0	5807657	6715945	8283158	5097389	3774499	3681182	4092213	4899674	3947140	5127175	5177623	1187381	6606816	4652709	5012446	9867889	7072318	5419130	6333216	4606294	8808937	3403825	3912088	3298757	43063	460091	756624	634881	518110	791200
1321.1	{Unknown_ 785.6510 @ 7.25; SM d40:2; [M+H]+@7.24; Unknown_ 785.6559 @ 7.28}	SM 40:2;O2	785.653	785.653	7.24	6.2778	6.235	0.9718	0.9886	1321	0.9569	1	1	[M+H]		RESOLVED	532	0	1.84	1237766	877489	968403	910680	999444	377556	292196	662494	472493	828224	978269	123362	1156247	1225220	1182959	903256	1307924	1083779	1110424	923201	1252000	1036177	812291	963507		1074154	664302	644601	453212	934042
1321.5	SM d40:2; [M+H]+@7.08	SM 40:2;O2	785.653	785.653	7.08	6.157	6.0483	0.9706	0.986	1321	0.8831	1	2	[M+H]		RESOLVED	532	0	1.84	1237766	866504	968403	882590	986149	304940	290978	656361	292356	780370	962586	123362	1123955	1198291	1166114	903256	1307924	1073712	1110424	923201	1252000	975201	812291	719486		1074154	664302	644601	453212	934042
1324.1	Unknown_ 786.5104 @ 6.31		786.51	786.504	6.31	5.0778	5.238	0.2059	0.6736	1324	0.5425	1	1				0	0	0	5243	11864	6811	4478	35022	135816	64165	12569	19544		10222	118102		6726	7774	2953	5144			4576	8306	12595	1718	9785		22731	29609	21878	34132	27167
1325.2	PC 38:9e; [M+H]+@6.16		786.544	786.54	6.16	4.9169	5.0991	0.7095	0.601	1325	0.6632	1	1	[M+H]		RESOLVED	533	0	0.6632	17811	63782	40798	16391	161357	511959	127848	151348	76863		57100	109800	13498	46350		10961	12975	73451	31245	152442	9286	129233	27936	34976		15227		16680	8554
1326.25	{Unknown_ 786.5983 @ 6.80; PC 36:2; [M+H]+@6.85; Unknown_ 786.6065 @ 6.80}	PC 18:0_18:2	786.601	786.6	6.85	5.7409	5.7902	0.9993	0.9996	1326	0.8986	1	1	[M+H]			0	0	0	28247861	21831953	30314856	28819462	27389844	4063989	10259454	21927221	10015587	17685122	21990385	2773150	29041926	34998587	35391814	36186339	35255634	25099803	18959530	22918211	35170015	13399281	18905482	15843004	6354	7403757	6523844	5868614	4617816	7971605
1326.39	Unknown_ 786.5930 @ 6.77		786.593	786.591	6.77	5.5022	5.7035	0.9989	0.8973	1326	0.7222	1	1			RESOLVED	535	0	0.7222	23321592	17990672	23944978	16203605	23860571	3233320	9744736	20613280	9487446	12763652	14727112	1542998	26115014	29839952	28935492	26119632	25348799	24024878	17396114	21019745	25710872	13337700	15933471	10084589		6165914	5485134	5385870	3954564	5613216
1326.46	Unknown_ 786.6010 @ 7.47		786.601	786.599	7.47	6.2401	6.5128	0.7609	0.7946	1326	0.6965	1	1			RESOLVED	536	0	0.6965	107542	72191	76519	98700	149132	113885	111485	63194	8683	50862	50529	22947	40321	69688	40641	77117	132039	69679	14653	19667	8536	80369	98771	42927		17677	23051	63347	118668
1326.6	Unknown_ 786.6021 @ 7.81		786.602	786.6	7.81	6.7987	6.9412	0.4799	0.3829	1326	0.7507	1	1			RESOLVED	534	0	0.7507	22481	23932	21574	18016	35333	3112	14034	7504	15373	12024	35169	4806	38157	19147	39619	10212	11313	25717	11689	25970	20050	40184	13200	39027		13921	14444	11385	10073
1326.8	Unknown_ 786.6146 @ 6.79		786.615	786.612	6.79	5.4426	5.725	0.9983	0.8666	1326	0.6297	1	1				0	0	0	14462843	15111953	16084450	21900824	13083467	4419769	9055558	14511980	8487198	13318942	14123694	3253717	14163495	14723935	16531028	19155028	19935079	11564802	12698041	15078286	18682669	11024693	16324102	13850148	4645	5263502	3501900	2734430	4199182	6686678
1328.1	Unknown_ 787.6008 @ 7.14 | 17:0-22:4 PE-d5	17:0-22:4 PE-d5	787.601	787.602	7.14	5.9928	6.1176	0.9979	0.9788	1328	0.8038	1	1			RESOLVED	537	0	0.8038	12244445	10077370	12947683	10096649	12624035	2152703	5836538	10803539	5124897	7450000	9243185	915985	13406083	15516447	16165021	14637193	13541307	11867159	8779192	10495015	14446315	6970350	8390978	7674800	141375	3388528	3225874	1868612	1464899	3456632
1328.8	Unknown_ 787.5947 @ 6.39		787.595	787.594	6.39	5.5036	5.3147	0.9305	0.6218	1328	0.7356	1	1				0	0	0	453391	438469	260590	302632	261430	237626	349802	290961	264505	332513	271166	103838	591428	659098	490376	659207	598058	409245	526263	395105	576257	291283	539744	227833		24196	34496	31884	27425	63900
1329.1	{Unknown_ 787.6642 @ 7.66; Unknown_ 787.6684 @ 7.69; SM d40:1; [M+H]+@7.65}	SM 40:1;O2	787.669	787.669	7.65	6.8299	6.7374	0.9822	0.9919	1329	0.9032	1	1	[M+H]			0	0	0	1781009	1258354	1532966	1608633	1188512	498017	1184008	821641	470777	848357	1476188	331125	1725974	1851116	1614289	1749684	1786213	1169173	1456871	1241602	1824043	1740273	1717284	1415100		731117	661965	576092	226617	867942
1329.4	Unknown_ 787.6638 @ 7.39		787.664	787.667	7.39	6.415	6.415	0.8664	0.8247	1329	0.799	1	1				0	0	0	199693	144299	155601	183330	1167360	68875	1176683	754874	50995	729003	145997	31442	1726869	167741	172373	129478	1611226	152759	164298	133236	1644451	1735537	123575	120464		716948	629075	547531	234568	817669
1330.1	Unknown_ 787.6837 @ 10.17		787.684	787.678	10.17	10.2603	10.1182	0.081	0.9303	1330	0.5238	1	1				0	0	0		5230	4018		7300	12919	12314	9827	12319	2976		14258							3295	3608				5354					9189
1332.1	Unknown_ 788.5447 @ 6.58	PS 18:0_18:2;PS 18:1_18:1	788.545	788.543	6.58	5.1989	5.5042	0.6397	0.6587	1332	0.6612	1	1			RESOLVED	538	0	0.6612	37671	31870	28928	14437	44641	307694	185918	25339	103970	36228	33986	98979	37568	43612	39774	27599	37021	33583	47626	43240	35042	35212	47590	34358		40316		44029	42083
1333.2	PC 38:8e; [M+H]+@5.89		788.559	788.555	5.89	5.0535	4.8635	0.0386	0.5707	1333	0.58	1	1	[M+H]			0	0	0	6058			8746	4196	4942	5405					5903	8551		4654	4410	4458		11653		6586	3206	5223	4366		798947	468862	952887	296549	1088438
1333.3	{Unknown_ 788.5534 @ 6.55; Unknown_ 788.5580 @ 6.55}		788.558	788.555	6.55	5.333	5.4736	0.7207	0.963	1333	0.7047	1	1				0	0	0	50101	56118	41422	50285	45980	422283	208222	64248	51958	58012	62134	110866	44144	64072	54174	52278	57493	46944	50522	80150	65104	42626	57714	28355		31688	55480	89884	107202
1334.1	Unknown_ 788.5916 @ 5.60		788.592	788.591	5.6	4.8853	4.6265	0.0796	0.5848	1334	0.6698	1	1				0	0	0	7619			5432	6147	8182	8395	6998	5950			3284	6998	8653	6463	5442	6029		4640		5628	6440
1336.3	{Unknown_ 788.6167 @ 7.31; PC 36:1; [M+H]+@7.28; Unknown_ 788.6228 @ 7.27}	PC 36:1	788.617	788.616	7.31	6.2829	6.3184	0.9899	0.9958	1336	0.9205	1	1	[M+H]			0	0	0	3170917	2249045	2186983	3003301	2997801	1156844	718607	1328103	831365	1496625	1885863	366886	3094031	3190952	3081785	3086218	3026750	2517388	2512657	2049705	2942500	2299402	2263841	2214151	54743	21210465	12749872	12613019	3214066	18368189
1336.6	Unknown_ 788.6287 @ 6.40		788.629	788.623	6.4	5.5278	5.3244	0.3027	0.1805	1336	0.568	1	1				0	0	0	11319	19722	23459	10828	16425	32635	34992	18991	8306	6508	16620	11902	12159	8390	5404	8882	6692	16838	9328	9388	14281	22315	5770	8100		10482	13641	11324	11202
1337.13	Unknown_ 788.6549 @ 6.64		788.655	788.66	6.64	5.5488	5.5661	0.8117	0.9368	1337	0.7108	1	1				0	0	0	22932	102960	33836	97510	147176	742570	678506	232801	153152	174311	112866	562745	31263	49555	53520	25615	31235	62352	341032	43837	47641	272896	56399	241486	47997	54940	89312	112473	49184	33423
1337.8	{Unknown_ 788.6700 @ 9.44; Unknown_ 788.6747 @ 9.45}		788.675	788.676	9.45	8.996	9.0747	0.506	0.2904	1337	0.8124	1	1			RESOLVED	539	0	0.8124	8666	9047	5772	9486	38773	28929	21671	18231					24561	29621	14444	14413	22304	26045	21710	22839	24386	17420	21455	17384
1338.1	Unknown_ 789.5618 @ 6.35		789.562	789.557	6.35	5.3445	5.2761	0.529	0.962	1338	0.6443	1	1			RESOLVED	540	0	0.6443	23410	25546	23288	23858	26373	12883	16353	12313	30010	34285	26697	9082	18647	24867	28932	24397	33548	22291	23964	21196	37701	19666	23085	16752		231346	328876		162196	551797
1340.2	Unknown_ 789.6853 @ 7.92	SM 40:0;O2	789.685	789.684	7.92	7.0782	7.0832	0.8534	0.8743	1340	0.895	1	1				0	0	0	173521	142820	167706	206492	132528	75752	156349	104384	60001	125321	188930	52448	132904	132383	148128	202961	183402	117192	151433	125638	179347	129201	164541	153001		254496	204619	146592	211436	416282
1341.15	{Unknown_ 790.5425 @ 5.97; Unknown_ 790.5478 @ 5.95}		790.543	790.542	5.97	5.1991	4.9316	0.3105	0.5464	1341	0.7181	1	1			RESOLVED	541	0	0.7181	10726	14469	10669	5578	11910	22558	24821	13254	7529	11090	10612	10326	13108	23195	8280	11905	13137	17376	8396	6350	13038	16315	14315	11078	12143	182395	119594	57150	57994	173766
1341.9	{Unknown_ 790.5335 @ 7.04; Unknown_ 790.5404 @ 7.00}		790.54	790.534	7	5.8679	5.9571	0.4364	0.8968	1341	0.5846	1	1				0	0	0	19087	22142	28649	20369	25557	43693	64729	16979	9177	12362	13271	10495	14679	18370	17825	15093	21192	14519	15720	14470	17417	14207	13398	17783		153283	163233	136219	182643
1342.15	Unknown_ 790.5587 @ 6.45		790.559	790.561	6.45	5.3278	5.3734	0.8123	0.7454	1342	0.8036	1	1			RESOLVED	544	0	0.8036	132948	111229	101143	112476	89473	76793	84842	77017	76226	77450	63370	31723	105650	122085	107958	88655	101792	107810	123055	113137	99734	100120	96962	108358	30645	2845846	4818535	4328075	4819309	6072878
1342.26	{Unknown_ 790.5514 @ 4.35; Unknown_ 790.5570 @ 4.39}		790.557	790.558	4.39	3.8167	3.7133	0.497	0.4295	1342	0.8372	1	1				0	0	0									15948	6469	8177	3629					26088	22338	24842	20471	23023	21744	20415	21230
1342.29	{Unknown_ 790.5718 @ 6.44; PC 38:7e; [M+H]+@6.44; Unknown_ 790.5786 @ 6.44}	PC P-38:6	790.572	790.574	6.44	5.1644	5.3635	0.8583	0.9599	1342	0.7237	2	2	[M+H]		RESOLVED	542	0	1.4793	185976	148390	192714	210594	86621	79261	94855	118244	101597	146669	116467	50679	150902	182466	183697	178556	199788	155470	196860	135410	197652	98358	176558	154759	31708	2451578	3807891	2973620	3302060	4186650
1342.4	Unknown_ 790.5735 @ 6.64		790.573	790.571	6.64	5.5451	5.5661	0.8572	0.9018	1342	0.8164	1	1			RESOLVED	543	0	0.8164	184137	147802	189297	197243	86920	76952	92939	117068	85502	142216	109838	46427	151457	176421	181828	179769	197923	152595	194765	134472	192599	96754	177353	152716		2807056	3282486	2834070	3192472	3691263
1342.48	Unknown_ 790.5639 @ 6.65		790.564	790.566	6.65	5.4419	5.5765	0.8353	0.961	1342	0.7476	1	1			RESOLVED	545	0	0.7476	168182	124192	124077	158992	76909	78637	91232	108805	76841	95574	77871	33123	132210	183833	150048	124116	144269	122632	160816	136146	136222	95971	129205	129117		2888487	4630105	4220815	4645964	5917333
1342.5	PC 38:7e; [M+H]+@6.21	PC P-38:6	790.575	790.574	6.21	4.9381	5.1447	0.8565	0.8568	1342	0.7556	2	1	[M+H]		RESOLVED	542	0	1.4793	177001	148390	192714	210594	84118	73773	94469	105350	101597	145271	113798	48643	150325	171513	176358	178556	197562	145027	191043	126944	194126	95019	171813	152408	28392	2633983	3027172	2649333	1994331	3191294
1343.12	Unknown_ 790.6163 @ 6.88		790.616	790.614	6.88	6.0259	5.8232	0.7863	0.3956	1343	0.6686	1	1			RESOLVED	547	0	0.6686	94133	93312	105377	74416	107495	30451	56902	82646	45612	66198	83572	19881	94650	104391	113861	75017	118443	81578	69019	84481	123227	59326	39308	66885		37145	42349	38220	28756
1343.5	Unknown_ 790.6153 @ 7.31		790.615	790.617	7.31	6.1594	6.3184	0.9072	0.2614	1343	0.6702	1	1			RESOLVED	546	0	0.6702	343296	253148	126322	269886	397452	155421	102602	252714	69891	133926	158125	37166	396751	411656	382946	219076	328289	292961	290091	263004	333056	308073	278256	274673		2075897	1574190	1433194	714579	1866333
1344.1	{PC 36:0; [M+H]+@7.72; Unknown_ 790.6331 @ 7.72}		790.633	790.632	7.72	6.8503	6.8261	0.4966	0.7936	1344	0.8673	1	1	[M+H]			0	0	0	20189	14567	20883	20692	28898	17215	26573	18480	17746	13594	20887	11581	25960	24127	21845	20499	31919	19487	21146	20523	23088	22676	20788	22136		99531	95678	72207	48920	156952
1345.1	{Unknown_ 790.6905 @ 9.97; Unknown_ 790.6945 @ 9.96; Unknown_ 790.7011 @ 9.97}		790.694	790.694	9.96	9.7954	9.7961	0.8763	0.9901	1345	0.9367	1	1				0	0	0	227420	155020	139516	203393	208737	138459	176399	162163	96045	186749	243411	95105	183522	181210	180730	193668	237174	190155	164430	171883	223944	199360	206640	156420	338100	280485	247246	256144	221569	301234
1345.4	{Unknown_ 790.6889 @ 9.65; TAG 46:3; [M+NH4]+@9.67; Unknown_ 790.6935 @ 9.70}		790.693	790.692	9.7	9.1894	9.4176	0.8754	0.8936	1345	0.7201	1	1	[M+NH4]			0	0	0	228059	154060	138399	197733	211372	132817	177096	161966	88906	178096	241973	93628	185206	181717	180015	193131	238409	187958	162828	170258	221215	198235	207600	155381	337374	278853	246492	251399	224761	302608
1347.1	PE 40:6; [M+H]+@6.89	PE 18:0_22:6	792.554	792.553	6.89	5.6881	5.8342	0.8002	0.8817	1347	0.7827	1	1	[M+H]		RESOLVED	548	0	0.7827	150237	127852	177888	154692	118316	132216	110094	95451	64226	47545	62849	92071	81791	75420	88217	85456	84028	104622	63056	77447	110025	177477	80101	72515		5173932	3868450	3749434	5012162	5296139
[truncated: 49,701 more rows]
[truncated: 135 more columns]

## Sheet: Positive Mode Features
rowID	id_I	id_II	id_III	id_IV	mz_II	mz_III	mz_IV	rt_I	rt_II	rt_III	rt_IV	Q_I	Q_II	Q_III	Q_IV	adduct_I	adduct_II	adduct_III	adduct_IV
[truncated: 51,068 more rows]

## Sheet: Positive Mode Annotations
Identity Agreement				Feature Metadata
[truncated: 1,960 more rows]
[truncated: 171 more columns]

[truncated: 3 more sheets: Negative Mode Combined Data, Negative Mode Features, Negative Mode Annotations]
